# Supplementary material for: Optimizing Control Definitions in Opioid Use Disorder Genetic Research Using Electronic Health Records
Source: Addict Biol. 2026 Jan 19;31(1):e70094. [Article in Spanish] doi: 10.1111/adb.70094 (PMC12813555; doi:10.1111/adb.70094)
Supplement: Supplementary file 2 — Table S1: OUD ICD codes. Table S2: Cancer‐related ICD codes. Table S3: Meta‐analysis PheWAS results between OUD cases and generic controls (Bonferroni p = 6.47E‐05). Table S4: Meta‐analysis PheWAS results between OUD cases and minimally exposed controls (Bonferroni p = 6.60E‐05). Table S5: Meta‐analysis PheWAS results between generic and exposed controls (Bonferroni p = 8.49E‐05). Table S6: Genetic correlations between GWAS of OUD and controls (generic and minimally exposed) and select traits. [file ADB-31-e70094-s001.xlsx]

## Sheet: Index
Index of Supplementary Tables (ST1-6)
Table	Contents
Supplementary Table 1	OUD ICD codes
Supplementary Table 2	Cancer-related ICD codes
Supplementary Table 3	Meta-analysis PheWAS results between OUD cases and generic controls (Bonferroni p = 6.47E-05)
Supplementary Table 4	Meta-analysis PheWAS results between OUD cases and minimally-exposed controls (Bonferroni p = 6.60E-05)
Supplementary Table 5	Meta-analysis PheWAS results between generic and minimally-exposed controls (Bonferroni p = 8.49E-05)
Supplementary Table 6	Genetic correlations between GWAS of OUD and controls (generic and minimally-exposed) and select traits

## Sheet: ST1
Supplementary Table 1. OUD ICD codes
ICD9
304	Opioid type dependence
304.01	Opioid type dependence, continuous
304.02	Opioid type dependence, episodic
304.03	Opioid type dependence, in remission
304.7	Combinations of opioid type drug with any other drug dependence
304.7	Combinations of opioid type drug with any other drug dependence, unspecified
304.71	Combinations of opioid type drug with any other drug dependence, continuous
304.72	Combinations of opioid type drug with any other drug dependence, episodic
305.5	Opioid abuse
305.5	Opioid abuse, unspecified
305.51	Opioid abuse, continuous
305.52	Opioid abuse, episodic
305.53	Opioid abuse, in remission
ICD10
F11.29	Opioid dependence with unspecified opioid-induced disorder
F11.10	Opioid abuse, uncomplicated
F11.120	Opioid abuse with intoxication, uncomplicated
F11.121	Opioid abuse with intoxication delirium
F11.122	Opioid abuse with intoxication with perceptual disturbance
F11.129	Opioid abuse with intoxication, unspecified
F11.14	Opioid abuse with opioid-induced mood disorder
F11.150	Opioid abuse with opioid-induced psychotic disorder with delusions
F11.151	Opioid abuse with opioid-induced psychotic disorder with hallucinations
F11.159	Opioid abuse with opioid-induced psychotic disorder, unspecified
F11.181	Opioid abuse with opioid-induced sexual dysfunction
F11.182	Opioid abuse with opioid-induced sleep disorder
F11.188	Opioid abuse with other opioid-induced disorder
F11.19	Opioid abuse with unspecified opioid-induced disorder
F11.20	Opioid dependence, uncomplicated
F11.21	Opioid dependence, in remission
F11.220	Opioid dependence with intoxication, uncomplicated
F11.221	Opioid dependence with intoxication delirium
F11.222	Opioid dependence with intoxication with perceptual disturbance
F11.229	Opioid dependence with intoxication, unspecified
F11.23	Opioid dependence with withdrawal
F11.24	Opioid dependence with opioid-induced mood disorder
F11.250	Opioid dependence with opioid-induced psychotic disorder with delusions
F11.251	Opioid dependence with opioid-induced psychotic disorder with hallucinations
F11.259	Opioid dependence with opioid-induced psychotic disorder, unspecified
F11.281	Opioid dependence with opioid-induced sexual dysfunction
F11.282	Opioid dependence with opioid-induced sleep disorder
F11.288	Opioid dependence with other opioid-induced disorder

## Sheet: ST2
Supplementary Table 2. Cancer-related ICD codes
ICD9
140	Malignant neoplasm of lip
140	Malignant neoplasm of upper lip, vermilion border
140.1	Malignant neoplasm of lower lip, vermilion border
140.3	Malignant neoplasm of upper lip, inner aspect
140.4	Malignant neoplasm of lower lip, inner aspect
140.5	Malignant neoplasm of lip, unspecified, inner aspect
140.6	Malignant neoplasm of commissure of lip
140.8	Malignant neoplasm of other sites of lip
140.9	Malignant neoplasm of lip, unspecified, vermilion border
141	Malignant neoplasm of tongue
141	Malignant neoplasm of base of tongue
141.1	Malignant neoplasm of dorsal surface of tongue
141.2	Malignant neoplasm of tip and lateral border of tongue
141.3	Malignant neoplasm of ventral surface of tongue
141.4	Malignant neoplasm of anterior two-thirds of tongue, part unspecified
141.5	Malignant neoplasm of junctional zone of tongue
141.6	Malignant neoplasm of lingual tonsil
141.8	Malignant neoplasm of other sites of tongue
141.9	Malignant neoplasm of tongue, unspecified
142	Malignant neoplasm of major salivary glands
142	Malignant neoplasm of parotid gland
142.1	Malignant neoplasm of submandibular gland
142.2	Malignant neoplasm of sublingual gland
142.8	Malignant neoplasm of other major salivary glands
142.9	Malignant neoplasm of salivary gland, unspecified
143	Malignant neoplasm of gum
143	Malignant neoplasm of upper gum
143.1	Malignant neoplasm of lower gum
143.8	Malignant neoplasm of other sites of gum
143.9	Malignant neoplasm of gum, unspecified
144	Malignant neoplasm of floor of mouth
144	Malignant neoplasm of anterior portion of floor of mouth
144.1	Malignant neoplasm of lateral portion of floor of mouth
144.8	Malignant neoplasm of other sites of floor of mouth
144.9	Malignant neoplasm of floor of mouth, part unspecified
145	Malignant neoplasm of other and unspecified parts of mouth
145	Malignant neoplasm of cheek mucosa
145.1	Malignant neoplasm of vestibule of mouth
145.2	Malignant neoplasm of hard palate
145.3	Malignant neoplasm of soft palate
145.4	Malignant neoplasm of uvula
145.5	Malignant neoplasm of palate, unspecified
145.6	Malignant neoplasm of retromolar area
145.8	Malignant neoplasm of other specified parts of mouth
145.9	Malignant neoplasm of mouth, unspecified
146	Malignant neoplasm of oropharynx
146	Malignant neoplasm of tonsil
146.1	Malignant neoplasm of tonsillar fossa
146.2	Malignant neoplasm of tonsillar pillars (anterior) (posterior)
146.3	Malignant neoplasm of vallecula epiglottica
146.4	Malignant neoplasm of anterior aspect of epiglottis
146.5	Malignant neoplasm of junctional region of oropharynx
146.6	Malignant neoplasm of lateral wall of oropharynx
146.7	Malignant neoplasm of posterior wall of oropharynx
146.8	Malignant neoplasm of other specified sites of oropharynx
146.9	Malignant neoplasm of oropharynx, unspecified site
147	Malignant neoplasm of nasopharynx
147	Malignant neoplasm of superior wall of nasopharynx
147.1	Malignant neoplasm of posterior wall of nasopharynx
147.2	Malignant neoplasm of lateral wall of nasopharynx
147.3	Malignant neoplasm of anterior wall of nasopharynx
147.8	Malignant neoplasm of other specified sites of nasopharynx
147.9	Malignant neoplasm of nasopharynx, unspecified site
148	Malignant neoplasm of hypopharynx
148	Malignant neoplasm of postcricoid region of hypopharynx
148.1	Malignant neoplasm of pyriform sinus
148.2	Malignant neoplasm of aryepiglottic fold, hypopharyngeal aspect
148.3	Malignant neoplasm of posterior hypopharyngeal wall
148.8	Malignant neoplasm of other specified sites of hypopharynx
148.9	Malignant neoplasm of hypopharynx, unspecified site
149	Malignant neoplasm of other and ill-defined sites within the lip, oral cavity, and pharynx
149	Malignant neoplasm of pharynx, unspecified
149.1	Malignant neoplasm of waldeyer's ring
149.8	Malignant neoplasm of other sites within the lip and oral cavity
149.9	Malignant neoplasm of ill-defined sites within the lip and oral cavity
150	Malignant neoplasm of esophagus
150	Malignant neoplasm of cervical esophagus
150.1	Malignant neoplasm of thoracic esophagus
150.2	Malignant neoplasm of abdominal esophagus
150.3	Malignant neoplasm of upper third of esophagus
150.4	Malignant neoplasm of middle third of esophagus
150.5	Malignant neoplasm of lower third of esophagus
150.8	Malignant neoplasm of other specified part of esophagus
150.9	Malignant neoplasm of esophagus, unspecified site
151	Malignant neoplasm of stomach
151	Malignant neoplasm of cardia
151.1	Malignant neoplasm of pylorus
151.2	Malignant neoplasm of pyloric antrum
151.3	Malignant neoplasm of fundus of stomach
151.4	Malignant neoplasm of body of stomach
151.5	Malignant neoplasm of lesser curvature of stomach, unspecified
151.6	Malignant neoplasm of greater curvature of stomach, unspecified
151.8	Malignant neoplasm of other specified sites of stomach
151.9	Malignant neoplasm of stomach, unspecified site
152	Malignant neoplasm of small intestine, including duodenum
152	Malignant neoplasm of duodenum
152.1	Malignant neoplasm of jejunum
152.2	Malignant neoplasm of ileum
152.3	Malignant neoplasm of Meckel's diverticulum
152.8	Malignant neoplasm of other specified sites of small intestine
152.9	Malignant neoplasm of small intestine, unspecified site
153	Malignant neoplasm of colon
153	Malignant neoplasm of hepatic flexure
153.1	Malignant neoplasm of transverse colon
153.2	Malignant neoplasm of descending colon
153.3	Malignant neoplasm of sigmoid colon
153.4	Malignant neoplasm of cecum
153.5	Malignant neoplasm of appendix vermiformis
153.6	Malignant neoplasm of ascending colon
153.7	Malignant neoplasm of splenic flexure
153.8	Malignant neoplasm of other specified sites of large intestine
153.9	Malignant neoplasm of colon, unspecified site
154	Malignant neoplasm of rectum, rectosigmoid junction, and anus
154	Malignant neoplasm of rectosigmoid junction
154.1	Malignant neoplasm of rectum
154.2	Malignant neoplasm of anal canal
154.3	Malignant neoplasm of anus, unspecified site
154.8	Malignant neoplasm of other sites of rectum, rectosigmoid junction, and anus
155	Malignant neoplasm of liver and intrahepatic bile ducts
155	Malignant neoplasm of liver, primary
155.1	Malignant neoplasm of intrahepatic bile ducts
155.2	Malignant neoplasm of liver, not specified as primary or secondary
156	Malignant neoplasm of gallbladder and extrahepatic bile ducts
156	Malignant neoplasm of gallbladder
156.1	Malignant neoplasm of extrahepatic bile ducts
156.2	Malignant neoplasm of ampulla of vater
156.8	Malignant neoplasm of other specified sites of gallbladder and extrahepatic bile ducts
156.9	Malignant neoplasm of biliary tract, part unspecified site
157	Malignant neoplasm of pancreas
157	Malignant neoplasm of head of pancreas
157.1	Malignant neoplasm of body of pancreas
157.2	Malignant neoplasm of tail of pancreas
157.3	Malignant neoplasm of pancreatic duct
157.4	Malignant neoplasm of islets of langerhans
157.8	Malignant neoplasm of other specified sites of pancreas
157.9	Malignant neoplasm of pancreas, part unspecified
158	Malignant neoplasm of retroperitoneum and peritoneum
158	Malignant neoplasm of retroperitoneum
158.8	Malignant neoplasm of specified parts of peritoneum
158.9	Malignant neoplasm of peritoneum, unspecified
159	Malignant neoplasm of other and ill-defined sites within the digestive organs and peritoneum
159	Malignant neoplasm of intestinal tract, part unspecified
159.1	Malignant neoplasm of spleen, not elsewhere classified
159.8	Malignant neoplasm of other sites of digestive system and intra-abdominal organs
159.9	Malignant neoplasm of ill-defined sites within the digestive organs and peritoneum
160	Malignant neoplasm of nasal cavities, middle ear, and accessory sinuses
160	Malignant neoplasm of nasal cavities
160.1	Malignant neoplasm of auditory tube, middle ear, and mastoid air cells
160.2	Malignant neoplasm of maxillary sinus
160.3	Malignant neoplasm of ethmoidal sinus
160.4	Malignant neoplasm of frontal sinus
160.5	Malignant neoplasm of sphenoidal sinus
160.8	Malignant neoplasm of other accessory sinuses
160.9	Malignant neoplasm of accessory sinus, unspecified
161	Malignant neoplasm of larynx
161	Malignant neoplasm of glottis
161.1	Malignant neoplasm of supraglottis
161.2	Malignant neoplasm of subglottis
161.3	Malignant neoplasm of laryngeal cartilages
161.8	Malignant neoplasm of other specified sites of larynx
161.9	Malignant neoplasm of larynx, unspecified
162	Malignant neoplasm of trachea, bronchus, and lung
162	Malignant neoplasm of trachea
162.2	Malignant neoplasm of main bronchus
162.3	Malignant neoplasm of upper lobe, bronchus or lung
162.4	Malignant neoplasm of middle lobe, bronchus or lung
162.5	Malignant neoplasm of lower lobe, bronchus or lung
162.8	Malignant neoplasm of other parts of bronchus or lung
162.9	Malignant neoplasm of bronchus and lung, unspecified
163	Malignant neoplasm of pleura
163	Malignant neoplasm of parietal pleura
163.1	Malignant neoplasm of visceral pleura
163.8	Malignant neoplasm of other specified sites of pleura
163.9	Malignant neoplasm of pleura, unspecified
164	Malignant neoplasm of thymus, heart, and mediastinum
164	Malignant neoplasm of thymus
164.1	Malignant neoplasm of heart
164.2	Malignant neoplasm of anterior mediastinum
164.3	Malignant neoplasm of posterior mediastinum
164.8	Malignant neoplasm of other parts of mediastinum
164.9	Malignant neoplasm of mediastinum, part unspecified
165	Malignant neoplasm of other and ill-defined sites within the respiratory system and intrathoracic organs
165	Malignant neoplasm of upper respiratory tract, part unspecified
165.8	Malignant neoplasm of other sites within the respiratory system and intrathoracic organs
165.9	Malignant neoplasm of ill-defined sites within the respiratory system
170	Malignant neoplasm of bone and articular cartilage
170	Malignant neoplasm of bones of skull and face, except mandible
170.1	Malignant neoplasm of mandible
170.2	Malignant neoplasm of vertebral column, excluding sacrum and coccyx
170.3	Malignant neoplasm of ribs, sternum, and clavicle
170.4	Malignant neoplasm of scapula and long bones of upper limb
170.5	Malignant neoplasm of short bones of upper limb
170.6	Malignant neoplasm of pelvic bones, sacrum, and coccyx
170.7	Malignant neoplasm of long bones of lower limb
170.8	Malignant neoplasm of short bones of lower limb
170.9	Malignant neoplasm of bone and articular cartilage, site unspecified
171	Malignant neoplasm of connective and other soft tissue
171	Malignant neoplasm of connective and other soft tissue of head, face, and neck
171.2	Malignant neoplasm of connective and other soft tissue of upper limb, including shoulder
171.3	Malignant neoplasm of connective and other soft tissue of lower limb, including hip
171.4	Malignant neoplasm of connective and other soft tissue of thorax
171.5	Malignant neoplasm of connective and other soft tissue of abdomen
171.6	Malignant neoplasm of connective and other soft tissue of pelvis
171.7	Malignant neoplasm of connective and other soft tissue of trunk, unspecified
171.8	Malignant neoplasm of other specified sites of connective and other soft tissue
171.9	Malignant neoplasm of connective and other soft tissue, site unspecified
172	Malignant melanoma of skin
172	Malignant melanoma of skin of lip
172.1	Malignant melanoma of skin of eyelid, including canthus
172.2	Malignant melanoma of skin of ear and external auditory canal
172.3	Malignant melanoma of skin of other and unspecified parts of face
172.4	Malignant melanoma of skin of scalp and neck
172.5	Malignant melanoma of skin of trunk, except scrotum
172.6	Malignant melanoma of skin of upper limb, including shoulder
172.7	Malignant melanoma of skin of lower limb, including hip
172.8	Malignant melanoma of other specified sites of skin
172.9	Melanoma of skin, site unspecified
173	Other and unspecified malignant neoplasm of skin
173	Other malignant neoplasm of skin of lip
173	Unspecified malignant neoplasm of skin of lip
173.01	Basal cell carcinoma of skin of lip
173.02	Squamous cell carcinoma of skin of lip
173.09	Other specified malignant neoplasm of skin of lip
173.1	Other and unspecified malignant neoplasm of skin of eyelid, including canthus
173.1	Unspecified malignant neoplasm of eyelid, including canthus
173.11	Basal cell carcinoma of eyelid, including canthus
173.12	Squamous cell carcinoma of eyelid, including canthus
173.19	Other specified malignant neoplasm of eyelid, including canthus
173.2	Other and unspecified malignant neoplasm of skin of ear and external auditory canal
173.2	Unspecified malignant neoplasm of skin of ear and external auditory canal
173.21	Basal cell carcinoma of skin of ear and external auditory canal
173.22	Squamous cell carcinoma of skin of ear and external auditory canal
173.29	Other specified malignant neoplasm of skin of ear and external auditory canal
173.3	Other and unspecified malignant neoplasm of skin of other and unspecified parts of face
173.3	Unspecified malignant neoplasm of skin of other and unspecified parts of face
173.31	Basal cell carcinoma of skin of other and unspecified parts of face
173.32	Squamous cell carcinoma of skin of other and unspecified parts of face
173.39	Other specified malignant neoplasm of skin of other and unspecified parts of face
173.4	Other and unspecified malignant neoplasm of scalp and skin of neck
173.4	Unspecified malignant neoplasm of scalp and skin of neck
173.41	Basal cell carcinoma of scalp and skin of neck
173.42	Squamous cell carcinoma of scalp and skin of neck
173.49	Other specified malignant neoplasm of scalp and skin of neck
173.5	Other and unspecified malignant neoplasm of skin of trunk, except scrotum
173.5	Unspecified malignant neoplasm of skin of trunk, except scrotum
173.51	Basal cell carcinoma of skin of trunk, except scrotum
173.52	Squamous cell carcinoma of skin of trunk, except scrotum
173.59	Other specified malignant neoplasm of skin of trunk, except scrotum
173.6	Other and unspecified malignant neoplasm of skin of upper limb, including shoulder
173.6	Unspecified malignant neoplasm of skin of upper limb, including shoulder
173.61	Basal cell carcinoma of skin of upper limb, including shoulder
173.62	Squamous cell carcinoma of skin of upper limb, including shoulder
173.69	Other specified malignant neoplasm of skin of upper limb, including shoulder
173.7	Other and unspecified malignant neoplasm of skin of lower limb, including hip
173.7	Unspecified malignant neoplasm of skin of lower limb, including hip
173.71	Basal cell carcinoma of skin of lower limb, including hip
173.72	Squamous cell carcinoma of skin of lower limb, including hip
173.79	Other specified malignant neoplasm of skin of lower limb, including hip
173.8	Other and unspecified malignant neoplasm of other specified sites of skin
173.8	Unspecified malignant neoplasm of other specified sites of skin
173.81	Basal cell carcinoma of other specified sites of skin
173.82	Squamous cell carcinoma of other specified sites of skin
173.89	Other specified malignant neoplasm of other specified sites of skin
173.9	Other and unspecified malignant neoplasm of skin, site unspecified
173.9	Unspecified malignant neoplasm of skin, site unspecified
173.91	Basal cell carcinoma of skin, site unspecified
173.92	Squamous cell carcinoma of skin, site unspecified
173.99	Other specified malignant neoplasm of skin, site unspecified
174	Malignant neoplasm of female breast
174	Malignant neoplasm of nipple and areola of female breast
174.1	Malignant neoplasm of central portion of female breast
174.2	Malignant neoplasm of upper-inner quadrant of female breast
174.3	Malignant neoplasm of lower-inner quadrant of female breast
174.4	Malignant neoplasm of upper-outer quadrant of female breast
174.5	Malignant neoplasm of lower-outer quadrant of female breast
174.6	Malignant neoplasm of axillary tail of female breast
174.8	Malignant neoplasm of other specified sites of female breast
174.9	Malignant neoplasm of breast (female), unspecified
175	Malignant neoplasm of male breast
175	Malignant neoplasm of nipple and areola of male breast
175.9	Malignant neoplasm of other and unspecified sites of male breast
176	Kaposi's sarcoma
176	Kaposi's sarcoma, skin
176.1	Kaposi's sarcoma, soft tissue
176.2	Kaposi's sarcoma, palate
176.3	Kaposi's sarcoma, gastrointestinal sites
176.4	Kaposi's sarcoma, lung
176.5	Kaposi's sarcoma, lymph nodes
176.8	Kaposi's sarcoma, other specified sites
176.9	Kaposi's sarcoma, unspecified site
179	Malignant neoplasm of uterus, part unspecified
180	Malignant neoplasm of cervix uteri
180	Malignant neoplasm of endocervix
180.1	Malignant neoplasm of exocervix
180.8	Malignant neoplasm of other specified sites of cervix
180.9	Malignant neoplasm of cervix uteri, unspecified site
181	Malignant neoplasm of placenta
182	Malignant neoplasm of body of uterus
182	Malignant neoplasm of corpus uteri, except isthmus
182.1	Malignant neoplasm of isthmus
182.8	Malignant neoplasm of other specified sites of body of uterus
183	Malignant neoplasm of ovary and other uterine adnexa
183	Malignant neoplasm of ovary
183.2	Malignant neoplasm of fallopian tube
183.3	Malignant neoplasm of broad ligament of uterus
183.4	Malignant neoplasm of parametrium
183.5	Malignant neoplasm of round ligament of uterus
183.8	Malignant neoplasm of other specified sites of uterine adnexa
183.9	Malignant neoplasm of uterine adnexa, unspecified site
184	Malignant neoplasm of other and unspecified female genital organs
184	Malignant neoplasm of vagina
184.1	Malignant neoplasm of labia majora
184.2	Malignant neoplasm of labia minora
184.3	Malignant neoplasm of clitoris
184.4	Malignant neoplasm of vulva, unspecified site
184.8	Malignant neoplasm of other specified sites of female genital organs
184.9	Malignant neoplasm of female genital organ, site unspecified
185	Malignant neoplasm of prostate
186	Malignant neoplasm of testis
186	Malignant neoplasm of undescended testis
186.9	Malignant neoplasm of other and unspecified testis
187	Malignant neoplasm of penis and other male genital organs
187.1	Malignant neoplasm of prepuce
187.2	Malignant neoplasm of glans penis
187.3	Malignant neoplasm of body of penis
187.4	Malignant neoplasm of penis, part unspecified
187.5	Malignant neoplasm of epididymis
187.6	Malignant neoplasm of spermatic cord
187.7	Malignant neoplasm of scrotum
187.8	Malignant neoplasm of other specified sites of male genital organs
187.9	Malignant neoplasm of male genital organ, site unspecified
188	Malignant neoplasm of bladder
188	Malignant neoplasm of trigone of urinary bladder
188.1	Malignant neoplasm of dome of urinary bladder
188.2	Malignant neoplasm of lateral wall of urinary bladder
188.3	Malignant neoplasm of anterior wall of urinary bladder
188.4	Malignant neoplasm of posterior wall of urinary bladder
188.5	Malignant neoplasm of bladder neck
188.6	Malignant neoplasm of ureteric orifice
188.7	Malignant neoplasm of urachus
188.8	Malignant neoplasm of other specified sites of bladder
188.9	Malignant neoplasm of bladder, part unspecified
189	Malignant neoplasm of kidney and other and unspecified urinary organs
189	Malignant neoplasm of kidney, except pelvis
189.1	Malignant neoplasm of renal pelvis
189.2	Malignant neoplasm of ureter
189.3	Malignant neoplasm of urethra
189.4	Malignant neoplasm of paraurethral glands
189.8	Malignant neoplasm of other specified sites of urinary organs
189.9	Malignant neoplasm of urinary organ, site unspecified
190	Malignant neoplasm of eye
190	Malignant neoplasm of eyeball, except conjunctiva, cornea, retina, and choroid
190.1	Malignant neoplasm of orbit
190.2	Malignant neoplasm of lacrimal gland
190.3	Malignant neoplasm of conjunctiva
190.4	Malignant neoplasm of cornea
190.5	Malignant neoplasm of retina
190.6	Malignant neoplasm of choroid
190.7	Malignant neoplasm of lacrimal duct
190.8	Malignant neoplasm of other specified sites of eye
190.9	Malignant neoplasm of eye, part unspecified
191	Malignant neoplasm of brain
191	Malignant neoplasm of cerebrum, except lobes and ventricles
191.1	Malignant neoplasm of frontal lobe
191.2	Malignant neoplasm of temporal lobe
191.3	Malignant neoplasm of parietal lobe
191.4	Malignant neoplasm of occipital lobe
191.5	Malignant neoplasm of ventricles
191.6	Malignant neoplasm of cerebellum nos
191.7	Malignant neoplasm of brain stem
191.8	Malignant neoplasm of other parts of brain
191.9	Malignant neoplasm of brain, unspecified
192	Malignant neoplasm of other and unspecified parts of nervous system
192	Malignant neoplasm of cranial nerves
192.1	Malignant neoplasm of cerebral meninges
192.2	Malignant neoplasm of spinal cord
192.3	Malignant neoplasm of spinal meninges
192.8	Malignant neoplasm of other specified sites of nervous system
192.9	Malignant neoplasm of nervous system, part unspecified
193	Malignant neoplasm of thyroid gland
194	Malignant neoplasm of other endocrine glands and related structures
194	Malignant neoplasm of adrenal gland
194.1	Malignant neoplasm of parathyroid gland
194.3	Malignant neoplasm of pituitary gland and craniopharyngeal duct
194.4	Malignant neoplasm of pineal gland
194.5	Malignant neoplasm of carotid body
194.6	Malignant neoplasm of aortic body and other paraganglia
194.8	Malignant neoplasm of other endocrine glands and related structures
194.9	Malignant neoplasm of endocrine gland, site unspecified
195	Malignant neoplasm of other and ill-defined sites
195	Malignant neoplasm of head, face, and neck
195.1	Malignant neoplasm of thorax
195.2	Malignant neoplasm of abdomen
195.3	Malignant neoplasm of pelvis
195.4	Malignant neoplasm of upper limb
195.5	Malignant neoplasm of lower limb
195.8	Malignant neoplasm of other specified sites
196	Secondary and unspecified malignant neoplasm of lymph nodes
196	Secondary and unspecified malignant neoplasm of lymph nodes of head, face, and neck
196.1	Secondary and unspecified malignant neoplasm of intrathoracic lymph nodes
196.2	Secondary and unspecified malignant neoplasm of intra-abdominal lymph nodes
196.3	Secondary and unspecified malignant neoplasm of lymph nodes of axilla and upper limb
196.5	Secondary and unspecified malignant neoplasm of lymph nodes of inguinal region and lower limb
196.6	Secondary and unspecified malignant neoplasm of intrapelvic lymph nodes
196.8	Secondary and unspecified malignant neoplasm of lymph nodes of multiple sites
196.9	Secondary and unspecified malignant neoplasm of lymph nodes, site unspecified
197	Secondary malignant neoplasm of respiratory and digestive systems
197	Secondary malignant neoplasm of lung
197.1	Secondary malignant neoplasm of mediastinum
197.2	Secondary malignant neoplasm of pleura
197.3	Secondary malignant neoplasm of other respiratory organs
197.4	Secondary malignant neoplasm of small intestine including duodenum
197.5	Secondary malignant neoplasm of large intestine and rectum
197.6	Secondary malignant neoplasm of retroperitoneum and peritoneum
197.7	Malignant neoplasm of liver, secondary
197.8	Secondary malignant neoplasm of other digestive organs and spleen
198	Secondary malignant neoplasm of other specified sites
198	Secondary malignant neoplasm of kidney
198.1	Secondary malignant neoplasm of other urinary organs
198.2	Secondary malignant neoplasm of skin
198.3	Secondary malignant neoplasm of brain and spinal cord
198.4	Secondary malignant neoplasm of other parts of nervous system
198.5	Secondary malignant neoplasm of bone and bone marrow
198.6	Secondary malignant neoplasm of ovary
198.7	Secondary malignant neoplasm of adrenal gland
198.8	Secondary malignant neoplasm of other specified sites
198.81	Secondary malignant neoplasm of breast
198.82	Secondary malignant neoplasm of genital organs
198.89	Secondary malignant neoplasm of other specified sites
199	Malignant neoplasm without specification of site
199	Disseminated malignant neoplasm without specification of site
199.1	Other malignant neoplasm without specification of site
199.2	Malignant neoplasm associated with transplant organ
200	Lymphosarcoma and reticulosarcoma and other specified malignant tumors of lymphatic tissue
200	Reticulosarcoma
200	Reticulosarcoma, unspecified site, extranodal and solid organ sites
200.01	Reticulosarcoma, lymph nodes of head, face, and neck
200.02	Reticulosarcoma, intrathoracic lymph nodes
200.03	Reticulosarcoma, intra-abdominal lymph nodes
200.04	Reticulosarcoma, lymph nodes of axilla and upper limb
200.05	Reticulosarcoma, lymph nodes of inguinal region and lower limb
200.06	Reticulosarcoma, intrapelvic lymph nodes
200.07	Reticulosarcoma, spleen
200.08	Reticulosarcoma, lymph nodes of multiple sites
200.1	Lymphosarcoma
200.1	Lymphosarcoma, unspecified site, extranodal and solid organ sites
200.11	Lymphosarcoma, lymph nodes of head, face, and neck
200.12	Lymphosarcoma, intrathoracic lymph nodes
200.13	Lymphosarcoma, intra-abdominal lymph nodes
200.14	Lymphosarcoma, lymph nodes of axilla and upper limb
200.15	Lymphosarcoma, lymph nodes of inguinal region and lower limb
200.16	Lymphosarcoma, intrapelvic lymph nodes
200.17	Lymphosarcoma, spleen
200.18	Lymphosarcoma, lymph nodes of multiple sites
200.2	Burkitt's tumor or lymphoma
200.2	Burkitt's tumor or lymphoma, unspecified site, extranodal and solid organ sites
200.21	Burkitt's tumor or lymphoma, lymph nodes of head, face, and neck
200.22	Burkitt's tumor or lymphoma, intrathoracic lymph nodes
200.23	Burkitt's tumor or lymphoma, intra-abdominal lymph nodes
200.24	Burkitt's tumor or lymphoma, lymph nodes of axilla and upper limb
200.25	Burkitt's tumor or lymphoma, lymph nodes of inguinal region and lower limb
200.26	Burkitt's tumor or lymphoma, intrapelvic lymph nodes
200.27	Burkitt's tumor or lymphoma, spleen
200.28	Burkitt's tumor or lymphoma, lymph nodes of multiple sites
200.3	Marginal zone lymphoma
200.3	Marginal zone lymphoma, unspecified site, extranodal and solid organ sites
200.31	Marginal zone lymphoma, lymph nodes of head, face, and neck
200.32	Marginal zone lymphoma, intrathoracic lymph nodes
200.33	Marginal zone lymphoma, intraabdominal lymph nodes
200.34	Marginal zone lymphoma, lymph nodes of axilla and upper limb
200.35	Marginal zone lymphoma, lymph nodes of inguinal region and lower limb
200.36	Marginal zone lymphoma, intrapelvic lymph nodes
200.37	Marginal zone lymphoma, spleen
200.38	Marginal zone lymphoma, lymph nodes of multiple sites
200.4	Mantle cell lymphoma
200.4	Mantle cell lymphoma, unspecified site, extranodal and solid organ sites
200.41	Mantle cell lymphoma, lymph nodes of head, face, and neck
200.42	Mantle cell lymphoma, intrathoracic lymph nodes
200.43	Mantle cell lymphoma, intra-abdominal lymph nodes
200.44	Mantle cell lymphoma, lymph nodes of axilla and upper limb
200.45	Mantle cell lymphoma, lymph nodes of inguinal region and lower limb
200.46	Mantle cell lymphoma, intrapelvic lymph nodes
200.47	Mantle cell lymphoma, spleen
200.48	Mantle cell lymphoma, lymph nodes of multiple sites
200.5	Primary central nervous system lymphoma
200.5	Primary central nervous system lymphoma, unspecified site, extranodal and solid organ sites
200.51	Primary central nervous system lymphoma, lymph nodes of head, face, and neck
200.52	Primary central nervous system lymphoma, intrathoracic lymph nodes
200.53	Primary central nervous system lymphoma, intra-abdominal lymph nodes
200.54	Primary central nervous system lymphoma, lymph nodes of axilla and upper limb
200.55	Primary central nervous system lymphoma, lymph nodes of inguinal region and lower limb
200.56	Primary central nervous system lymphoma, intrapelvic lymph nodes
200.57	Primary central nervous system lymphoma, spleen
200.58	Primary central nervous system lymphoma, lymph nodes of multiple sites
200.6	Anaplastic large cell lymphoma
200.6	Anaplastic large cell lymphoma, unspecified site, extranodal and solid organ sites
200.61	Anaplastic large cell lymphoma, lymph nodes of head, face, and neck
200.62	Anaplastic large cell lymphoma, intrathoracic lymph nodes
200.63	Anaplastic large cell lymphoma, intra-abdominal lymph nodes
200.64	Anaplastic large cell lymphoma, lymph nodes of axilla and upper limb
200.65	Anaplastic large cell lymphoma, lymph nodes of inguinal region and lower limb
200.66	Anaplastic large cell lymphoma, intrapelvic lymph nodes
200.67	Anaplastic large cell lymphoma, spleen
200.68	Anaplastic large cell lymphoma, lymph nodes of multiple sites
200.7	Large cell lymphoma
200.7	Large cell lymphoma, unspecified site, extranodal and solid organ sites
200.71	Large cell lymphoma, lymph nodes of head, face, and neck
200.72	Large cell lymphoma, intrathoracic lymph nodes
200.73	Large cell lymphoma, intra-abdominal lymph nodes
200.74	Large cell lymphoma, lymph nodes of axilla and upper limb
200.75	Large cell lymphoma, lymph nodes of inguinal region and lower limb
200.76	Large cell lymphoma, intrapelvic lymph nodes
200.77	Large cell lymphoma, spleen
200.78	Large cell lymphoma, lymph nodes of multiple sites
200.8	Other named variants of lymphosarcoma and reticulosarcoma
200.8	Other named variants of lymphosarcoma and reticulosarcoma, unspecified site, extranodal and solid organ sites
200.81	Other named variants of lymphosarcoma and reticulosarcoma, lymph nodes of head, face, and neck
200.82	Other named variants of lymphosarcoma and reticulosarcoma,intrathoracic lymph nodes
200.83	Other named variants of lymphosarcoma and reticulosarcoma, intra-abdominal lymph nodes
200.84	Other named variants of lymphosarcoma and reticulosarcoma, lymph nodes of axilla and upper limb
200.85	Other named variants of lymphosarcoma and reticulosarcoma, lymph nodes of inguinal region and lower limb
200.86	Other named variants of lymphosarcoma and reticulosarcoma, intrapelvic lymph nodes
200.87	Other named variants of lymphosarcoma and reticulosarcoma, spleen
200.88	Other named variants of lymphosarcoma and reticulosarcoma, lymph nodes of multiple sites
201	Hodgkin's disease
201	Hodgkin's paragranuloma
201	Hodgkin's paragranuloma, unspecified site, extranodal and solid organ sites
201.01	Hodgkin's paragranuloma, lymph nodes of head, face, and neck
201.02	Hodgkin's paragranuloma, intrathoracic lymph nodes
201.03	Hodgkin's paragranuloma, intra-abdominal lymph nodes
201.04	Hodgkin's paragranuloma, lymph nodes of axilla and upper limb
201.05	Hodgkin's paragranuloma, lymph nodes of inguinal region and lower limb
201.06	Hodgkin's paragranuloma, intrapelvic lymph nodes
201.07	Hodgkin's paragranuloma, spleen
201.08	Hodgkin's paragranuloma, lymph nodes of multiple sites
201.1	Hodgkin's granuloma
201.1	Hodgkin's granuloma, unspecified site, extranodal and solid organ sites
201.11	Hodgkin's granuloma, lymph nodes of head, face, and neck
201.12	Hodgkin's granuloma, intrathoracic lymph nodes
201.13	Hodgkin's granuloma, intra-abdominal lymph nodes
201.14	Hodgkin's granuloma, lymph nodes of axilla and upper limb
201.15	Hodgkin's granuloma, lymph nodes of inguinal region and lower limb
201.16	Hodgkin's granuloma, intrapelvic lymph nodes
201.17	Hodgkin's granuloma, spleen
201.18	Hodgkin's granuloma, lymph nodes of multiple sites
201.2	Hodgkin's sarcoma
201.2	Hodgkin's sarcoma, unspecified site, extranodal and solid organ sites
201.21	Hodgkin's sarcoma, lymph nodes of head, face, and neck
201.22	Hodgkin's sarcoma, intrathoracic lymph nodes
201.23	Hodgkin's sarcoma, intra-abdominal lymph nodes
201.24	Hodgkin's sarcoma, lymph nodes of axilla and upper limb
201.25	Hodgkin's sarcoma, lymph nodes of inguinal region and lower limb
201.26	Hodgkin's sarcoma, intrapelvic lymph nodes
201.27	Hodgkin's sarcoma, spleen
201.28	Hodgkin's sarcoma, lymph nodes of multiple sites
201.4	Hodgkin's disease, lymphocytic-histiocytic predominance
201.4	Hodgkin's disease, lymphocytic-histiocytic predominance, unspecified site, extranodal and solid organ sites
201.41	Hodgkin's disease, lymphocytic-histiocytic predominance, lymph nodes of head, face, and neck
201.42	Hodgkin's disease, lymphocytic-histiocytic predominance, intrathoracic lymph nodes
201.43	Hodgkin's disease, lymphocytic-histiocytic predominance, intra-abdominal lymph nodes
201.44	Hodgkin's disease, lymphocytic-histiocytic predominance, lymph nodes of axilla and upper limb
201.45	Hodgkin's disease, lymphocytic-histiocytic predominance, lymph nodes of inguinal region and lower limb
201.46	Hodgkin's disease, lymphocytic-histiocytic predominance, intrapelvic lymph nodes
201.47	Hodgkin's disease, lymphocytic-histiocytic predominance, spleen
201.48	Hodgkin's disease, lymphocytic-histiocytic predominance, lymph nodes of multiple sites
201.5	Hodgkin's disease, nodular sclerosis
201.5	Hodgkin's disease, nodular sclerosis, unspecified site, extranodal and solid organ sites
201.51	Hodgkin's disease, nodular sclerosis, lymph nodes of head, face, and neck
201.52	Hodgkin's disease, nodular sclerosis, intrathoracic lymph nodes
201.53	Hodgkin's disease, nodular sclerosis, intra-abdominal lymph nodes
201.54	Hodgkin's disease, nodular sclerosis, lymph nodes of axilla and upper limb
201.55	Hodgkin's disease, nodular sclerosis, lymph nodes of inguinal region and lower limb
201.56	Hodgkin's disease, nodular sclerosis, intrapelvic lymph nodes
201.57	Hodgkin's disease, nodular sclerosis, spleen
201.58	Hodgkin's disease, nodular sclerosis, lymph nodes of multiple sites
201.6	Hodgkin's disease, mixed cellularity
201.6	Hodgkin's disease, mixed cellularity, unspecified site, extranodal and solid organ sites
201.61	Hodgkin's disease, mixed cellularity, lymph nodes of head, face, and neck
201.62	Hodgkin's disease, mixed cellularity, intrathoracic lymph nodes
201.63	Hodgkin's disease, mixed cellularity, intra-abdominal lymph nodes
201.64	Hodgkin's disease, mixed cellularity, lymph nodes of axilla and upper limb
201.65	Hodgkin's disease, mixed cellularity, lymph nodes of inguinal region and lower limb
201.66	Hodgkin's disease, mixed cellularity, intrapelvic lymph nodes
201.67	Hodgkin's disease, mixed cellularity, spleen
201.68	Hodgkin's disease, mixed cellularity, lymph nodes of multiple sites
201.7	Hodgkin's disease, lymphocytic depletion
201.7	Hodgkin's disease, lymphocytic depletion, unspecified site, extranodal and solid organ sites
201.71	Hodgkin's disease, lymphocytic depletion, lymph nodes of head, face, and neck
201.72	Hodgkin's disease, lymphocytic depletion, intrathoracic lymph nodes
201.73	Hodgkin's disease, lymphocytic depletion, intra-abdominal lymph nodes
201.74	Hodgkin's disease, lymphocytic depletion, lymph nodes of axilla and upper limb
201.75	Hodgkin's disease, lymphocytic depletion, lymph nodes of inguinal region and lower limb
201.76	Hodgkin's disease, lymphocytic depletion, intrapelvic lymph nodes
201.77	Hodgkin's disease, lymphocytic depletion, spleen
201.78	Hodgkin's disease, lymphocytic depletion, lymph nodes of multiple sites
201.9	Hodgkin's disease, unspecified type
201.9	Hodgkin's disease, unspecified type, unspecified site, extranodal and solid organ sites
201.91	Hodgkin's disease, unspecified type, lymph nodes of head, face, and neck
201.92	Hodgkin's disease, unspecified type, intrathoracic lymph nodes
201.93	Hodgkin's disease, unspecified type, intra-abdominal lymph nodes
201.94	Hodgkin's disease, unspecified type, lymph nodes of axilla and upper limb
201.95	Hodgkin's disease, unspecified type, lymph nodes of inguinal region and lower limb
201.96	Hodgkin's disease, unspecified type, intrapelvic lymph nodes
201.97	Hodgkin's disease, unspecified type, spleen
201.98	Hodgkin's disease, unspecified type, lymph nodes of multiple sites
202	Other malignant neoplasms of lymphoid and histiocytic tissue
202	Nodular lymphoma
202	Nodular lymphoma, unspecified site, extranodal and solid organ sites
202.01	Nodular lymphoma, lymph nodes of head, face, and neck
202.02	Nodular lymphoma, intrathoracic lymph nodes
202.03	Nodular lymphoma, intra-abdominal lymph nodes
202.04	Nodular lymphoma, lymph nodes of axilla and upper limb
202.05	Nodular lymphoma, lymph nodes of inguinal region and lower limb
202.06	Nodular lymphoma, intrapelvic lymph nodes
202.07	Nodular lymphoma, spleen
202.08	Nodular lymphoma, lymph nodes of multiple sites
202.1	Mycosis fungoides
202.1	Mycosis fungoides, unspecified site, extranodal and solid organ sites
202.11	Mycosis fungoides, lymph nodes of head, face, and neck
202.12	Mycosis fungoides, intrathoracic lymph nodes
202.13	Mycosis fungoides, intra-abdominal lymph nodes
202.14	Mycosis fungoides, lymph nodes of axilla and upper limb
202.15	Mycosis fungoides, lymph nodes of inguinal region and lower limb
202.16	Mycosis fungoides, intrapelvic lymph nodes
202.17	Mycosis fungoides, spleen
202.18	Mycosis fungoides, lymph nodes of multiple sites
202.2	Sezary's disease
202.2	Sezary's disease, unspecified site, extranodal and solid organ sites
202.21	Sezary's disease, lymph nodes of head, face, and neck
202.22	Sezary's disease, intrathoracic lymph nodes
202.23	Sezary's disease, intra-abdominal lymph nodes
202.24	Sezary's disease, lymph nodes of axilla and upper limb
202.25	Sezary's disease, lymph nodes of inguinal region and lower limb
202.26	Sezary's disease, intrapelvic lymph nodes
202.27	Sezary's disease, spleen
202.28	Sezary's disease, lymph nodes of multiple sites
202.3	Malignant histiocytosis
202.3	Malignant histiocytosis, unspecified site, extranodal and solid organ sites
202.31	Malignant histiocytosis, lymph nodes of head, face, and neck
202.32	Malignant histiocytosis, intrathoracic lymph nodes
202.33	Malignant histiocytosis, intra-abdominal lymph nodes
202.34	Malignant histiocytosis, lymph nodes of axilla and upper limb
202.35	Malignant histiocytosis, lymph nodes of inguinal region and lower limb
202.36	Malignant histiocytosis, intrapelvic lymph nodes
202.37	Malignant histiocytosis, spleen
202.38	Malignant histiocytosis, lymph nodes of multiple sites
202.4	Leukemic reticuloendotheliosis
202.4	Leukemic reticuloendotheliosis, unspecified site, extranodal and solid organ sites
202.41	Leukemic reticuloendotheliosis, lymph nodes of head, face, and neck
202.42	Leukemic reticuloendotheliosis, intrathoracic lymph nodes
202.43	Leukemic reticuloendotheliosis, intra-abdominal lymph nodes
202.44	Leukemic reticuloendotheliosis, lymph nodes of axilla and upper arm
202.45	Leukemic reticuloendotheliosis, lymph nodes of inguinal region and lower limb
202.46	Leukemic reticuloendotheliosis, intrapelvic lymph nodes
202.47	Leukemic reticuloendotheliosis, spleen
202.48	Leukemic reticuloendotheliosis, lymph nodes of multiple sites
202.5	Letterer-Siwe disease
202.5	Letterer-siwe disease, unspecified site, extranodal and solid organ sites
202.51	Letterer-siwe disease, lymph nodes of head, face, and neck
202.52	Letterer-siwe disease, intrathoracic lymph nodes
202.53	Letterer-siwe disease, intra-abdominal lymph nodes
202.54	Letterer-siwe disease, lymph nodes of axilla and upper limb
202.55	Letterer-siwe disease, lymph nodes of inguinal region and lower limb
202.56	Letterer-siwe disease, intrapelvic lymph nodes
202.57	Letterer-siwe disease, spleen
202.58	Letterer-siwe disease, lymph nodes of multiple sites
202.6	Malignant mast cell tumors
202.6	Malignant mast cell tumors, unspecified site, extranodal and solid organ sites
202.61	Malignant mast cell tumors, lymph nodes of head, face, and neck
202.62	Malignant mast cell tumors, intrathoracic lymph nodes
202.63	Malignant mast cell tumors, intra-abdominal lymph nodes
202.64	Malignant mast cell tumors, lymph nodes of axilla and upper limb
202.65	Malignant mast cell tumors, lymph nodes of inguinal region and lower limb
202.66	Malignant mast cell tumors, intrapelvic lymph nodes
202.67	Malignant mast cell tumors, spleen
202.68	Malignant mast cell tumors, lymph nodes of multiple sites
202.7	Peripheral T-cell lymphoma
202.7	Peripheral T cell lymphoma, unspecified site, extranodal and solid organ sites
202.71	Peripheral T cell lymphoma, lymph nodes of head, face, and neck
202.72	Peripheral T cell lymphoma, intrathoracic lymph nodes
202.73	Peripheral T cell lymphoma, intra-abdominal lymph nodes
202.74	Peripheral T cell lymphoma, lymph nodes of axilla and upper limb
202.75	Peripheral T cell lymphoma, lymph nodes of inguinal region and lower limb
202.76	Peripheral T cell lymphoma, intrapelvic lymph nodes
202.77	Peripheral T cell lymphoma, spleen
202.78	Peripheral T cell lymphoma, lymph nodes of multiple sites
202.8	Other malignant lymphomas
202.8	Other malignant lymphomas, unspecified site, extranodal and solid organ sites
202.81	Other malignant lymphomas, lymph nodes of head, face, and neck
202.82	Other malignant lymphomas, intrathoracic lymph nodes
202.83	Other malignant lymphomas, intra-abdominal lymph nodes
202.84	Other malignant lymphomas, lymph nodes of axilla and upper limb
202.85	Other malignant lymphomas, lymph nodes of inguinal region and lower limb
202.86	Other malignant lymphomas, intrapelvic lymph nodes
202.87	Other malignant lymphomas, spleen
202.88	Other malignant lymphomas, lymph nodes of multiple sites
202.9	Other and unspecified malignant neoplasms of lymphoid and histiocytic tissue
202.9	Other and unspecified malignant neoplasms of lymphoid and histiocytic tissue, unspecified site, extranodal and solid organ sites
202.91	Other and unspecified malignant neoplasms of lymphoid and histiocytic tissue, lymph nodes of head, face, and neck
202.92	Other and unspecified malignant neoplasms of lymphoid and histiocytic tissue, intrathoracic lymph nodes
202.93	Other and unspecified malignant neoplasms of lymphoid and histiocytic tissue, intra-abdominal lymph nodes
202.94	Other and unspecified malignant neoplasms of lymphoid and histiocytic tissue, lymph nodes of axilla and upper limb
202.95	Other and unspecified malignant neoplasms of lymphoid and histiocytic tissue, lymph nodes of inguinal region and lower limb
202.96	Other and unspecified malignant neoplasms of lymphoid and histiocytic tissue, intrapelvic lymph nodes
202.97	Other and unspecified malignant neoplasms of lymphoid and histiocytic tissue, spleen
202.98	Other and unspecified malignant neoplasms of lymphoid and histiocytic tissue, lymph nodes of multiple sites
203	Multiple myeloma and immunoproliferative neoplasms
203	Multiple myeloma
203	Multiple myeloma, without mention of having achieved remission
203.01	Multiple myeloma, in remission
203.02	Multiple myeloma, in relapse
203.1	Plasma cell leukemia
203.1	Plasma cell leukemia, without mention of having achieved remission
203.11	Plasma cell leukemia, in remission
203.12	Plasma cell leukemia, in relapse
203.8	Other immunoproliferative neoplasms
203.8	Other immunoproliferative neoplasms, without mention of having achieved remission
203.81	Other immunoproliferative neoplasms, in remission
203.82	Other immunoproliferative neoplasms, in relapse
204	Lymphoid leukemia
204	Lymphoid leukemia, acute
204	Acute lymphoid leukemia, without mention of having achieved remission
204.01	Acute lymphoid leukemia, in remission
204.02	Acute lymphoid leukemia, in relapse
204.1	Lymphoid leukemia, chronic
204.1	Chronic lymphoid leukemia, without mention of having achieved remission
204.11	Chronic lymphoid leukemia, in remission
204.12	Chronic lymphoid leukemia, in relapse
204.2	Lymphoid leukemia, subacute
204.2	Subacute lymphoid leukemia, without mention of having achieved remission
204.21	Subacute lymphoid leukemia, in remission
204.22	Subacute lymphoid leukemia, in relapse
204.8	Other lymphoid leukemia
204.8	Other lymphoid leukemia, without mention of having achieved remission
204.81	Other lymphoid leukemia, in remission
204.82	Other lymphoid leukemia, in relapse
204.9	Unspecified lymphoid leukemia
204.9	Unspecified lymphoid leukemia, without mention of having achieved remission
204.91	Unspecified lymphoid leukemia, in remission
204.92	Unspecified lymphoid leukemia, in relapse
205	Myeloid leukemia
205	Myeloid leukemia, acute
205	Acute myeloid leukemia, without mention of having achieved remission
205.01	Acute myeloid leukemia, in remission
205.02	Acute myeloid leukemia, in relapse
205.1	Myeloid leukemia, chronic
205.1	Chronic myeloid leukemia, without mention of having achieved remission
205.11	Chronic myeloid leukemia, in remission
205.12	Chronic myeloid leukemia, in relapse
205.2	Myeloid leukemia, subacute
205.2	Subacute myeloid leukemia, without mention of having achieved remission
205.21	Subacute myeloid leukemia,in remission
205.22	Subacute myeloid leukemia, in relapse
205.3	Myeloid sarcoma
205.3	Myeloid sarcoma, without mention of having achieved remission
205.31	Myeloid sarcoma, in remission
205.32	Myeloid sarcoma, in relapse
205.8	Other myeloid leukemia
205.8	Other myeloid leukemia, without mention of having achieved remission
205.81	Other myeloid leukemia, in remission
205.82	Other myeloid leukemia, in relapse
205.9	Unspecified myeloid leukemia
205.9	Unspecified myeloid leukemia, without mention of having achieved remission
205.91	Unspecified myeloid leukemia, in remission
205.92	Unspecified myeloid leukemia, in relapse
206	Monocytic leukemia
206	Monocytic leukemia, acute
206	Acute monocytic leukemia, without mention of having achieved remission
206.01	Acute monocytic leukemia,in remission
206.02	Acute monocytic leukemia, in relapse
206.1	Monocytic leukemia, chronic
206.1	Chronic monocytic leukemia, without mention of having achieved remission
206.11	Chronic monocytic leukemia, in remission
206.12	Chronic monocytic leukemia, in relapse
206.2	Monocytic leukemia, subacute
206.2	Subacute monocytic leukemia, without mention of having achieved remission
206.21	Subacute monocytic leukemia, in remission
206.22	Subacute monocytic leukemia, in relapse
206.8	Other monocytic leukemia
206.8	Other monocytic leukemia, without mention of having achieved remission
206.81	Other monocytic leukemia, in remission
206.82	Other monocytic leukemia, in relapse
206.9	Unspecified monocytic leukemia
206.9	Unspecified monocytic leukemia, without mention of having achieved remission
206.91	Unspecified monocytic leukemia, in remission
206.92	Unspecified monocytic leukemia, in relapse
207	Other specified leukemia
207	Acute erythremia and erythroleukemia
207	Acute erythremia and erythroleukemia, without mention of having achieved remission
207.01	Acute erythremia and erythroleukemia, in remission
207.02	Acute erythremia and erythroleukemia, in relapse
207.1	Chronic erythremia
207.1	Chronic erythremia, without mention of having achieved remission
207.11	Chronic erythremia, in remission
207.12	Chronic erythremia, in relapse
207.2	Megakaryocytic leukemia
207.2	Megakaryocytic leukemia, without mention of having achieved remission
207.21	Megakaryocytic leukemia, in remission
207.22	Megakaryocytic leukemia, in relapse
207.8	Other specified leukemia
207.8	Other specified leukemia, without mention of having achieved remission
207.81	Other specified leukemia, in remission
207.82	Other specified leukemia, in relapse
208	Leukemia of unspecified cell type
208	Leukemia of unspecified cell type, acute
208	Acute leukemia of unspecified cell type, without mention of having achieved remission
208.01	Acute leukemia of unspecified cell type, in remission
208.02	Acute leukemia of unspecified cell type, in relapse
208.1	Leukemia of unspecified cell type, chronic
208.1	Chronic leukemia of unspecified cell type, without mention of having achieved remission
208.11	Chronic leukemia of unspecified cell type, in remission
208.12	Chronic leukemia of unspecified cell type, in relapse
208.2	Leukemia of unspecified cell type, subacute
208.2	Subacute leukemia of unspecified cell type, without mention of having achieved remission
208.21	Subacute leukemia of unspecified cell type, in remission
208.22	Subacute leukemia of unspecified cell type, in relapse
208.8	Other leukemia of unspecified cell type
208.8	Other leukemia of unspecified cell type, without mention of having achieved remission
208.81	Other leukemia of unspecified cell type, in remission
208.82	Other leukemia of unspecified cell type, in relapse
208.9	Unspecified leukemia
208.9	Unspecified leukemia, without mention of having achieved remission
208.91	Unspecified leukemia, in remission
208.92	Unspecified leukemia, in relapse
209	Malignant carcinoid tumors of the small intestine
209	Malignant carcinoid tumor of the small intestine, unspecified portion
209.01	Malignant carcinoid tumor of the duodenum
209.02	Malignant carcinoid tumor of the jejunum
209.03	Malignant carcinoid tumor of the ileum
209.1	Malignant carcinoid tumors of the appendix, large intestine, and rectum
209.1	Malignant carcinoid tumor of the large intestine, unspecified portion
209.11	Malignant carcinoid tumor of the appendix
209.12	Malignant carcinoid tumor of the cecum
209.13	Malignant carcinoid tumor of the ascending colon
209.14	Malignant carcinoid tumor of the transverse colon
209.15	Malignant carcinoid tumor of the descending colon
209.16	Malignant carcinoid tumor of the sigmoid colon
209.17	Malignant carcinoid tumor of the rectum
209.2	Malignant carcinoid tumors of other and unspecified sites
209.2	Malignant carcinoid tumor of unknown primary site
209.21	Malignant carcinoid tumor of the bronchus and lung
209.22	Malignant carcinoid tumor of the thymus
209.23	Malignant carcinoid tumor of the stomach
209.24	Malignant carcinoid tumor of the kidney
209.25	Malignant carcinoid tumor of foregut, not otherwise specified
209.26	Malignant carcinoid tumor of midgut, not otherwise specified
209.27	Malignant carcinoid tumor of hindgut, not otherwise specified
209.29	Malignant carcinoid tumor of other sites
209.3	Malignant poorly differentiated neuroendocrine tumors
209.3	Malignant poorly differentiated neuroendocrine carcinoma, any site
209.31	Merkel cell carcinoma of the face
209.32	Merkel cell carcinoma of the scalp and neck
209.33	Merkel cell carcinoma of the upper limb
209.34	Merkel cell carcinoma of the lower limb
209.35	Merkel cell carcinoma of the trunk
209.36	Merkel cell carcinoma of other sites
ICD10
C00	Malignant neoplasm of lip
C00.0	Malignant neoplasm of external upper lip
C00.1	Malignant neoplasm of external lower lip
C00.2	Malignant neoplasm of external lip, unspecified
C00.3	Malignant neoplasm of upper lip, inner aspect
C00.4	Malignant neoplasm of lower lip, inner aspect
C00.5	Malignant neoplasm of lip, unspecified, inner aspect
C00.6	Malignant neoplasm of commissure of lip, unspecified
C00.8	Malignant neoplasm of overlapping sites of lip
C00.9	Malignant neoplasm of lip, unspecified
C01	Malignant neoplasm of base of tongue
C02	Malignant neoplasm of other and unspecified parts of tongue
C02.0	Malignant neoplasm of dorsal surface of tongue
C02.1	Malignant neoplasm of border of tongue
C02.2	Malignant neoplasm of ventral surface of tongue
C02.3	Malignant neoplasm of anterior two-thirds of tongue, part unspecified
C02.4	Malignant neoplasm of lingual tonsil
C02.8	Malignant neoplasm of overlapping sites of tongue
C02.9	Malignant neoplasm of tongue, unspecified
C03	Malignant neoplasm of gum
C03.0	Malignant neoplasm of upper gum
C03.1	Malignant neoplasm of lower gum
C03.9	Malignant neoplasm of gum, unspecified
C04	Malignant neoplasm of floor of mouth
C04.0	Malignant neoplasm of anterior floor of mouth
C04.1	Malignant neoplasm of lateral floor of mouth
C04.8	Malignant neoplasm of overlapping sites of floor of mouth
C04.9	Malignant neoplasm of floor of mouth, unspecified
C05	Malignant neoplasm of palate
C05.0	Malignant neoplasm of hard palate
C05.1	Malignant neoplasm of soft palate
C05.2	Malignant neoplasm of uvula
C05.8	Malignant neoplasm of overlapping sites of palate
C05.9	Malignant neoplasm of palate, unspecified
C06	Malignant neoplasm of other and unspecified parts of mouth
C06.0	Malignant neoplasm of cheek mucosa
C06.1	Malignant neoplasm of vestibule of mouth
C06.2	Malignant neoplasm of retromolar area
C06.8	Malignant neoplasm of overlapping sites of other and unspecified parts of mouth
C06.80	Malignant neoplasm of overlapping sites of unspecified parts of mouth
C06.89	Malignant neoplasm of overlapping sites of other parts of mouth
C06.9	Malignant neoplasm of mouth, unspecified
C07	Malignant neoplasm of parotid gland
C08	Malignant neoplasm of other and unspecified major salivary glands
C08.0	Malignant neoplasm of submandibular gland
C08.1	Malignant neoplasm of sublingual gland
C08.9	Malignant neoplasm of major salivary gland, unspecified
C09	Malignant neoplasm of tonsil
C09.0	Malignant neoplasm of tonsillar fossa
C09.1	Malignant neoplasm of tonsillar pillar (anterior) (posterior)
C09.8	Malignant neoplasm of overlapping sites of tonsil
C09.9	Malignant neoplasm of tonsil, unspecified
C10	Malignant neoplasm of oropharynx
C10.0	Malignant neoplasm of vallecula
C10.1	Malignant neoplasm of anterior surface of epiglottis
C10.2	Malignant neoplasm of lateral wall of oropharynx
C10.3	Malignant neoplasm of posterior wall of oropharynx
C10.4	Malignant neoplasm of branchial cleft
C10.8	Malignant neoplasm of overlapping sites of oropharynx
C10.9	Malignant neoplasm of oropharynx, unspecified
C11	Malignant neoplasm of nasopharynx
C11.0	Malignant neoplasm of superior wall of nasopharynx
C11.1	Malignant neoplasm of posterior wall of nasopharynx
C11.2	Malignant neoplasm of lateral wall of nasopharynx
C11.3	Malignant neoplasm of anterior wall of nasopharynx
C11.8	Malignant neoplasm of overlapping sites of nasopharynx
C11.9	Malignant neoplasm of nasopharynx, unspecified
C12	Malignant neoplasm of pyriform sinus
C13	Malignant neoplasm of hypopharynx
C13.0	Malignant neoplasm of postcricoid region
C13.1	Malignant neoplasm of aryepiglottic fold, hypopharyngeal aspect
C13.2	Malignant neoplasm of posterior wall of hypopharynx
C13.8	Malignant neoplasm of overlapping sites of hypopharynx
C13.9	Malignant neoplasm of hypopharynx, unspecified
C14	Malignant neoplasm of other and ill-defined sites in the lip, oral cavity and pharynx
C14.0	Malignant neoplasm of pharynx, unspecified
C14.2	Malignant neoplasm of Waldeyer's ring
C14.8	Malignant neoplasm of overlapping sites of lip, oral cavity and pharynx
C15	Malignant neoplasm of esophagus
C15.3	Malignant neoplasm of upper third of esophagus
C15.4	Malignant neoplasm of middle third of esophagus
C15.5	Malignant neoplasm of lower third of esophagus
C15.8	Malignant neoplasm of overlapping sites of esophagus
C15.9	Malignant neoplasm of esophagus, unspecified
C16	Malignant neoplasm of stomach
C16.0	Malignant neoplasm of cardia
C16.1	Malignant neoplasm of fundus of stomach
C16.2	Malignant neoplasm of body of stomach
C16.3	Malignant neoplasm of pyloric antrum
C16.4	Malignant neoplasm of pylorus
C16.5	Malignant neoplasm of lesser curvature of stomach, unspecified
C16.6	Malignant neoplasm of greater curvature of stomach, unspecified
C16.8	Malignant neoplasm of overlapping sites of stomach
C16.9	Malignant neoplasm of stomach, unspecified
C17	Malignant neoplasm of small intestine
C17.0	Malignant neoplasm of duodenum
C17.1	Malignant neoplasm of jejunum
C17.2	Malignant neoplasm of ileum
C17.3	Meckel's diverticulum, malignant
C17.8	Malignant neoplasm of overlapping sites of small intestine
C17.9	Malignant neoplasm of small intestine, unspecified
C18	Malignant neoplasm of colon
C18.0	Malignant neoplasm of cecum
C18.1	Malignant neoplasm of appendix
C18.2	Malignant neoplasm of ascending colon
C18.3	Malignant neoplasm of hepatic flexure
C18.4	Malignant neoplasm of transverse colon
C18.5	Malignant neoplasm of splenic flexure
C18.6	Malignant neoplasm of descending colon
C18.7	Malignant neoplasm of sigmoid colon
C18.8	Malignant neoplasm of overlapping sites of colon
C18.9	Malignant neoplasm of colon, unspecified
C19	Malignant neoplasm of rectosigmoid junction
C20	Malignant neoplasm of rectum
C21	Malignant neoplasm of anus and anal canal
C21.0	Malignant neoplasm of anus, unspecified
C21.1	Malignant neoplasm of anal canal
C21.2	Malignant neoplasm of cloacogenic zone
C21.8	Malignant neoplasm of overlapping sites of rectum, anus and anal canal
C22	Malignant neoplasm of liver and intrahepatic bile ducts
C22.0	Liver cell carcinoma
C22.1	Intrahepatic bile duct carcinoma
C22.2	Hepatoblastoma
C22.3	Angiosarcoma of liver
C22.4	Other sarcomas of liver
C22.7	Other specified carcinomas of liver
C22.8	Malignant neoplasm of liver, primary, unspecified as to type
C22.9	Malignant neoplasm of liver, not specified as primary or secondary
C23	Malignant neoplasm of gallbladder
C24	Malignant neoplasm of other and unspecified parts of biliary tract
C24.0	Malignant neoplasm of extrahepatic bile duct
C24.1	Malignant neoplasm of ampulla of Vater
C24.8	Malignant neoplasm of overlapping sites of biliary tract
C24.9	Malignant neoplasm of biliary tract, unspecified
C25	Malignant neoplasm of pancreas
C25.0	Malignant neoplasm of head of pancreas
C25.1	Malignant neoplasm of body of pancreas
C25.2	Malignant neoplasm of tail of pancreas
C25.3	Malignant neoplasm of pancreatic duct
C25.4	Malignant neoplasm of endocrine pancreas
C25.7	Malignant neoplasm of other parts of pancreas
C25.8	Malignant neoplasm of overlapping sites of pancreas
C25.9	Malignant neoplasm of pancreas, unspecified
C26	Malignant neoplasm of other and ill-defined digestive organs
C26.0	Malignant neoplasm of intestinal tract, part unspecified
C26.1	Malignant neoplasm of spleen
C26.9	Malignant neoplasm of ill-defined sites within the digestive system
C30	Malignant neoplasm of nasal cavity and middle ear
C30.0	Malignant neoplasm of nasal cavity
C30.1	Malignant neoplasm of middle ear
C31	Malignant neoplasm of accessory sinuses
C31.0	Malignant neoplasm of maxillary sinus
C31.1	Malignant neoplasm of ethmoidal sinus
C31.2	Malignant neoplasm of frontal sinus
C31.3	Malignant neoplasm of sphenoid sinus
C31.8	Malignant neoplasm of overlapping sites of accessory sinuses
C31.9	Malignant neoplasm of accessory sinus, unspecified
C32	Malignant neoplasm of larynx
C32.0	Malignant neoplasm of glottis
C32.1	Malignant neoplasm of supraglottis
C32.2	Malignant neoplasm of subglottis
C32.3	Malignant neoplasm of laryngeal cartilage
C32.8	Malignant neoplasm of overlapping sites of larynx
C32.9	Malignant neoplasm of larynx, unspecified
C33	Malignant neoplasm of trachea
C34	Malignant neoplasm of bronchus and lung
C34.0	Malignant neoplasm of main bronchus
C34.00	Malignant neoplasm of unspecified main bronchus
C34.01	Malignant neoplasm of right main bronchus
C34.02	Malignant neoplasm of left main bronchus
C34.1	Malignant neoplasm of upper lobe, bronchus or lung
C34.10	Malignant neoplasm of upper lobe, unspecified bronchus or lung
C34.11	Malignant neoplasm of upper lobe, right bronchus or lung
C34.12	Malignant neoplasm of upper lobe, left bronchus or lung
C34.2	Malignant neoplasm of middle lobe, bronchus or lung
C34.3	Malignant neoplasm of lower lobe, bronchus or lung
C34.30	Malignant neoplasm of lower lobe, unspecified bronchus or lung
C34.31	Malignant neoplasm of lower lobe, right bronchus or lung
C34.32	Malignant neoplasm of lower lobe, left bronchus or lung
C34.8	Malignant neoplasm of overlapping sites of bronchus and lung
C34.80	Malignant neoplasm of overlapping sites of unspecified bronchus and lung
C34.81	Malignant neoplasm of overlapping sites of right bronchus and lung
C34.82	Malignant neoplasm of overlapping sites of left bronchus and lung
C34.9	Malignant neoplasm of unspecified part of bronchus or lung
C34.90	Malignant neoplasm of unspecified part of unspecified bronchus or lung
C34.91	Malignant neoplasm of unspecified part of right bronchus or lung
C34.92	Malignant neoplasm of unspecified part of left bronchus or lung
C37	Malignant neoplasm of thymus
C38	Malignant neoplasm of heart, mediastinum and pleura
C38.0	Malignant neoplasm of heart
C38.1	Malignant neoplasm of anterior mediastinum
C38.2	Malignant neoplasm of posterior mediastinum
C38.3	Malignant neoplasm of mediastinum, part unspecified
C38.4	Malignant neoplasm of pleura
C38.8	Malignant neoplasm of overlapping sites of heart, mediastinum and pleura
C39	Malignant neoplasm of other and ill-defined sites in the respiratory system and intrathoracic organs
C39.0	Malignant neoplasm of upper respiratory tract, part unspecified
C39.9	Malignant neoplasm of lower respiratory tract, part unspecified
C40	Malignant neoplasm of bone and articular cartilage of limbs
C40.0	Malignant neoplasm of scapula and long bones of upper limb
C40.00	Malignant neoplasm of scapula and long bones of unspecified upper limb
C40.01	Malignant neoplasm of scapula and long bones of right upper limb
C40.02	Malignant neoplasm of scapula and long bones of left upper limb
C40.1	Malignant neoplasm of short bones of upper limb
C40.10	Malignant neoplasm of short bones of unspecified upper limb
C40.11	Malignant neoplasm of short bones of right upper limb
C40.12	Malignant neoplasm of short bones of left upper limb
C40.2	Malignant neoplasm of long bones of lower limb
C40.20	Malignant neoplasm of long bones of unspecified lower limb
C40.21	Malignant neoplasm of long bones of right lower limb
C40.22	Malignant neoplasm of long bones of left lower limb
C40.3	Malignant neoplasm of short bones of lower limb
C40.30	Malignant neoplasm of short bones of unspecified lower limb
C40.31	Malignant neoplasm of short bones of right lower limb
C40.32	Malignant neoplasm of short bones of left lower limb
C40.8	Malignant neoplasm of overlapping sites of bone and articular cartilage of limb
C40.80	Malignant neoplasm of overlapping sites of bone and articular cartilage of unspecified limb
C40.81	Malignant neoplasm of overlapping sites of bone and articular cartilage of right limb
C40.82	Malignant neoplasm of overlapping sites of bone and articular cartilage of left limb
C40.9	Malignant neoplasm of unspecified bones and articular cartilage of limb
C40.90	Malignant neoplasm of unspecified bones and articular cartilage of unspecified limb
C40.91	Malignant neoplasm of unspecified bones and articular cartilage of right limb
C40.92	Malignant neoplasm of unspecified bones and articular cartilage of left limb
C41	Malignant neoplasm of bone and articular cartilage of other and unspecified sites
C41.0	Malignant neoplasm of bones of skull and face
C41.1	Malignant neoplasm of mandible
C41.2	Malignant neoplasm of vertebral column
C41.3	Malignant neoplasm of ribs, sternum and clavicle
C41.4	Malignant neoplasm of pelvic bones, sacrum and coccyx
C41.9	Malignant neoplasm of bone and articular cartilage, unspecified
C43	Malignant melanoma of skin
C43.0	Malignant melanoma of lip
C43.1	Malignant melanoma of eyelid, including canthus
C43.10	Malignant melanoma of unspecified eyelid, including canthus
C43.11	Malignant melanoma of right eyelid, including canthus
C43.111	Malignant melanoma of right upper eyelid, including canthus
C43.112	Malignant melanoma of right lower eyelid, including canthus
C43.12	Malignant melanoma of left eyelid, including canthus
C43.121	Malignant melanoma of left upper eyelid, including canthus
C43.122	Malignant melanoma of left lower eyelid, including canthus
C43.2	Malignant melanoma of ear and external auricular canal
C43.20	Malignant melanoma of unspecified ear and external auricular canal
C43.21	Malignant melanoma of right ear and external auricular canal
C43.22	Malignant melanoma of left ear and external auricular canal
C43.3	Malignant melanoma of other and unspecified parts of face
C43.30	Malignant melanoma of unspecified part of face
C43.31	Malignant melanoma of nose
C43.39	Malignant melanoma of other parts of face
C43.4	Malignant melanoma of scalp and neck
C43.5	Malignant melanoma of trunk
C43.51	Malignant melanoma of anal skin
C43.52	Malignant melanoma of skin of breast
C43.59	Malignant melanoma of other part of trunk
C43.6	Malignant melanoma of upper limb, including shoulder
C43.60	Malignant melanoma of unspecified upper limb, including shoulder
C43.61	Malignant melanoma of right upper limb, including shoulder
C43.62	Malignant melanoma of left upper limb, including shoulder
C43.7	Malignant melanoma of lower limb, including hip
C43.70	Malignant melanoma of unspecified lower limb, including hip
C43.71	Malignant melanoma of right lower limb, including hip
C43.72	Malignant melanoma of left lower limb, including hip
C43.8	Malignant melanoma of overlapping sites of skin
C43.9	Malignant melanoma of skin, unspecified
C44	Other and unspecified malignant neoplasm of skin
C44.0	Other and unspecified malignant neoplasm of skin of lip
C44.00	Unspecified malignant neoplasm of skin of lip
C44.01	Basal cell carcinoma of skin of lip
C44.02	Squamous cell carcinoma of skin of lip
C44.09	Other specified malignant neoplasm of skin of lip
C44.1	Other and unspecified malignant neoplasm of skin of eyelid, including canthus
C44.10	Unspecified malignant neoplasm of skin of eyelid, including canthus
C44.101	Unspecified malignant neoplasm of skin of unspecified eyelid, including canthus
C44.102	Unspecified malignant neoplasm of skin of right eyelid, including canthus
C44.1021	Unspecified malignant neoplasm of skin of right upper eyelid, including canthus
C44.1022	Unspecified malignant neoplasm of skin of right lower eyelid, including canthus
C44.109	Unspecified malignant neoplasm of skin of left eyelid, including canthus
C44.1091	Unspecified malignant neoplasm of skin of left upper eyelid, including canthus
C44.1092	Unspecified malignant neoplasm of skin of left lower eyelid, including canthus
C44.11	Basal cell carcinoma of skin of eyelid, including canthus
C44.111	Basal cell carcinoma of skin of unspecified eyelid, including canthus
C44.112	Basal cell carcinoma of skin of right eyelid, including canthus
C44.1121	Basal cell carcinoma of skin of right upper eyelid, including canthus
C44.1122	Basal cell carcinoma of skin of right lower eyelid, including canthus
C44.119	Basal cell carcinoma of skin of left eyelid, including canthus
C44.1191	Basal cell carcinoma of skin of left upper eyelid, including canthus
C44.1192	Basal cell carcinoma of skin of left lower eyelid, including canthus
C44.12	Squamous cell carcinoma of skin of eyelid, including canthus
C44.121	Squamous cell carcinoma of skin of unspecified eyelid, including canthus
C44.122	Squamous cell carcinoma of skin of right eyelid, including canthus
C44.1221	Squamous cell carcinoma of skin of right upper eyelid, including canthus
C44.1222	Squamous cell carcinoma of skin of right lower eyelid, including canthus
C44.129	Squamous cell carcinoma of skin of left eyelid, including canthus
C44.1291	Squamous cell carcinoma of skin of left upper eyelid, including canthus
C44.1292	Squamous cell carcinoma of skin of left lower eyelid, including canthus
C44.131	Sebaceous cell carcinoma of skin of unspecified eyelid, including canthus
C44.1321	Sebaceous cell carcinoma of skin of right upper eyelid, including canthus
C44.1322	Sebaceous cell carcinoma of skin of right lower eyelid, including canthus
C44.1391	Sebaceous cell carcinoma of skin of left upper eyelid, including canthus
C44.1392	Sebaceous cell carcinoma of skin of left lower eyelid, including canthus
C44.19	Other specified malignant neoplasm of skin of eyelid, including canthus
C44.191	Other specified malignant neoplasm of skin of unspecified eyelid, including canthus
C44.192	Other specified malignant neoplasm of skin of right eyelid, including canthus
C44.1921	Other specified malignant neoplasm of skin of right upper eyelid, including canthus
C44.1922	Other specified malignant neoplasm of skin of right lower eyelid, including canthus
C44.199	Other specified malignant neoplasm of skin of left eyelid, including canthus
C44.1991	Other specified malignant neoplasm of skin of left upper eyelid, including canthus
C44.1992	Other specified malignant neoplasm of skin of left lower eyelid, including canthus
C44.2	Other and unspecified malignant neoplasm of skin of ear and external auricular canal
C44.20	Unspecified malignant neoplasm of skin of ear and external auricular canal
C44.201	Unspecified malignant neoplasm of skin of unspecified ear and external auricular canal
C44.202	Unspecified malignant neoplasm of skin of right ear and external auricular canal
C44.209	Unspecified malignant neoplasm of skin of left ear and external auricular canal
C44.21	Basal cell carcinoma of skin of ear and external auricular canal
C44.211	Basal cell carcinoma of skin of unspecified ear and external auricular canal
C44.212	Basal cell carcinoma of skin of right ear and external auricular canal
C44.219	Basal cell carcinoma of skin of left ear and external auricular canal
C44.22	Squamous cell carcinoma of skin of ear and external auricular canal
C44.221	Squamous cell carcinoma of skin of unspecified ear and external auricular canal
C44.222	Squamous cell carcinoma of skin of right ear and external auricular canal
C44.229	Squamous cell carcinoma of skin of left ear and external auricular canal
C44.29	Other specified malignant neoplasm of skin of ear and external auricular canal
C44.291	Other specified malignant neoplasm of skin of unspecified ear and external auricular canal
C44.292	Other specified malignant neoplasm of skin of right ear and external auricular canal
C44.299	Other specified malignant neoplasm of skin of left ear and external auricular canal
C44.3	Other and unspecified malignant neoplasm of skin of other and unspecified parts of face
C44.30	Unspecified malignant neoplasm of skin of other and unspecified parts of face
C44.300	Unspecified malignant neoplasm of skin of unspecified part of face
C44.301	Unspecified malignant neoplasm of skin of nose
C44.309	Unspecified malignant neoplasm of skin of other parts of face
C44.31	Basal cell carcinoma of skin of other and unspecified parts of face
C44.310	Basal cell carcinoma of skin of unspecified parts of face
C44.311	Basal cell carcinoma of skin of nose
C44.319	Basal cell carcinoma of skin of other parts of face
C44.32	Squamous cell carcinoma of skin of other and unspecified parts of face
C44.320	Squamous cell carcinoma of skin of unspecified parts of face
C44.321	Squamous cell carcinoma of skin of nose
C44.329	Squamous cell carcinoma of skin of other parts of face
C44.39	Other specified malignant neoplasm of skin of other and unspecified parts of face
C44.390	Other specified malignant neoplasm of skin of unspecified parts of face
C44.391	Other specified malignant neoplasm of skin of nose
C44.399	Other specified malignant neoplasm of skin of other parts of face
C44.4	Other and unspecified malignant neoplasm of skin of scalp and neck
C44.40	Unspecified malignant neoplasm of skin of scalp and neck
C44.41	Basal cell carcinoma of skin of scalp and neck
C44.42	Squamous cell carcinoma of skin of scalp and neck
C44.49	Other specified malignant neoplasm of skin of scalp and neck
C44.5	Other and unspecified malignant neoplasm of skin of trunk
C44.50	Unspecified malignant neoplasm of skin of trunk
C44.500	Unspecified malignant neoplasm of anal skin
C44.501	Unspecified malignant neoplasm of skin of breast
C44.509	Unspecified malignant neoplasm of skin of other part of trunk
C44.51	Basal cell carcinoma of skin of trunk
C44.510	Basal cell carcinoma of anal skin
C44.511	Basal cell carcinoma of skin of breast
C44.519	Basal cell carcinoma of skin of other part of trunk
C44.52	Squamous cell carcinoma of skin of trunk
C44.520	Squamous cell carcinoma of anal skin
C44.521	Squamous cell carcinoma of skin of breast
C44.529	Squamous cell carcinoma of skin of other part of trunk
C44.59	Other specified malignant neoplasm of skin of trunk
C44.590	Other specified malignant neoplasm of anal skin
C44.591	Other specified malignant neoplasm of skin of breast
C44.599	Other specified malignant neoplasm of skin of other part of trunk
C44.6	Other and unspecified malignant neoplasm of skin of upper limb, including shoulder
C44.60	Unspecified malignant neoplasm of skin of upper limb, including shoulder
C44.601	Unspecified malignant neoplasm of skin of unspecified upper limb, including shoulder
C44.602	Unspecified malignant neoplasm of skin of right upper limb, including shoulder
C44.609	Unspecified malignant neoplasm of skin of left upper limb, including shoulder
C44.61	Basal cell carcinoma of skin of upper limb, including shoulder
C44.611	Basal cell carcinoma of skin of unspecified upper limb, including shoulder
C44.612	Basal cell carcinoma of skin of right upper limb, including shoulder
C44.619	Basal cell carcinoma of skin of left upper limb, including shoulder
C44.62	Squamous cell carcinoma of skin of upper limb, including shoulder
C44.621	Squamous cell carcinoma of skin of unspecified upper limb, including shoulder
C44.622	Squamous cell carcinoma of skin of right upper limb, including shoulder
C44.629	Squamous cell carcinoma of skin of left upper limb, including shoulder
C44.69	Other specified malignant neoplasm of skin of upper limb, including shoulder
C44.691	Other specified malignant neoplasm of skin of unspecified upper limb, including shoulder
C44.692	Other specified malignant neoplasm of skin of right upper limb, including shoulder
C44.699	Other specified malignant neoplasm of skin of left upper limb, including shoulder
C44.7	Other and unspecified malignant neoplasm of skin of lower limb, including hip
C44.70	Unspecified malignant neoplasm of skin of lower limb, including hip
C44.701	Unspecified malignant neoplasm of skin of unspecified lower limb, including hip
C44.702	Unspecified malignant neoplasm of skin of right lower limb, including hip
C44.709	Unspecified malignant neoplasm of skin of left lower limb, including hip
C44.71	Basal cell carcinoma of skin of lower limb, including hip
C44.711	Basal cell carcinoma of skin of unspecified lower limb, including hip
C44.712	Basal cell carcinoma of skin of right lower limb, including hip
C44.719	Basal cell carcinoma of skin of left lower limb, including hip
C44.72	Squamous cell carcinoma of skin of lower limb, including hip
C44.721	Squamous cell carcinoma of skin of unspecified lower limb, including hip
C44.722	Squamous cell carcinoma of skin of right lower limb, including hip
C44.729	Squamous cell carcinoma of skin of left lower limb, including hip
C44.79	Other specified malignant neoplasm of skin of lower limb, including hip
C44.791	Other specified malignant neoplasm of skin of unspecified lower limb, including hip
C44.792	Other specified malignant neoplasm of skin of right lower limb, including hip
C44.799	Other specified malignant neoplasm of skin of left lower limb, including hip
C44.8	Other and unspecified malignant neoplasm of overlapping sites of skin
C44.80	Unspecified malignant neoplasm of overlapping sites of skin
C44.81	Basal cell carcinoma of overlapping sites of skin
C44.82	Squamous cell carcinoma of overlapping sites of skin
C44.89	Other specified malignant neoplasm of overlapping sites of skin
C44.9	Other and unspecified malignant neoplasm of skin, unspecified
C44.90	Unspecified malignant neoplasm of skin, unspecified
C44.91	Basal cell carcinoma of skin, unspecified
C44.92	Squamous cell carcinoma of skin, unspecified
C44.99	Other specified malignant neoplasm of skin, unspecified
C45	Mesothelioma
C45.0	Mesothelioma of pleura
C45.1	Mesothelioma of peritoneum
C45.2	Mesothelioma of pericardium
C45.7	Mesothelioma of other sites
C45.9	Mesothelioma, unspecified
C46	Kaposi's sarcoma
C46.0	Kaposi's sarcoma of skin
C46.1	Kaposi's sarcoma of soft tissue
C46.2	Kaposi's sarcoma of palate
C46.3	Kaposi's sarcoma of lymph nodes
C46.4	Kaposi's sarcoma of gastrointestinal sites
C46.5	Kaposi's sarcoma of lung
C46.50	Kaposi's sarcoma of unspecified lung
C46.51	Kaposi's sarcoma of right lung
C46.52	Kaposi's sarcoma of left lung
C46.7	Kaposi's sarcoma of other sites
C46.9	Kaposi's sarcoma, unspecified
C47	Malignant neoplasm of peripheral nerves and autonomic nervous system
C47.0	Malignant neoplasm of peripheral nerves of head, face and neck
C47.1	Malignant neoplasm of peripheral nerves of upper limb, including shoulder
C47.10	Malignant neoplasm of peripheral nerves of unspecified upper limb, including shoulder
C47.11	Malignant neoplasm of peripheral nerves of right upper limb, including shoulder
C47.12	Malignant neoplasm of peripheral nerves of left upper limb, including shoulder
C47.2	Malignant neoplasm of peripheral nerves of lower limb, including hip
C47.20	Malignant neoplasm of peripheral nerves of unspecified lower limb, including hip
C47.21	Malignant neoplasm of peripheral nerves of right lower limb, including hip
C47.22	Malignant neoplasm of peripheral nerves of left lower limb, including hip
C47.3	Malignant neoplasm of peripheral nerves of thorax
C47.4	Malignant neoplasm of peripheral nerves of abdomen
C47.5	Malignant neoplasm of peripheral nerves of pelvis
C47.6	Malignant neoplasm of peripheral nerves of trunk, unspecified
C47.8	Malignant neoplasm of overlapping sites of peripheral nerves and autonomic nervous system
C47.9	Malignant neoplasm of peripheral nerves and autonomic nervous system, unspecified
C48	Malignant neoplasm of retroperitoneum and peritoneum
C48.0	Malignant neoplasm of retroperitoneum
C48.1	Malignant neoplasm of specified parts of peritoneum
C48.2	Malignant neoplasm of peritoneum, unspecified
C48.8	Malignant neoplasm of overlapping sites of retroperitoneum and peritoneum
C49	Malignant neoplasm of other connective and soft tissue
C49.0	Malignant neoplasm of connective and soft tissue of head, face and neck
C49.1	Malignant neoplasm of connective and soft tissue of upper limb, including shoulder
C49.10	Malignant neoplasm of connective and soft tissue of unspecified upper limb, including shoulder
C49.11	Malignant neoplasm of connective and soft tissue of right upper limb, including shoulder
C49.12	Malignant neoplasm of connective and soft tissue of left upper limb, including shoulder
C49.2	Malignant neoplasm of connective and soft tissue of lower limb, including hip
C49.20	Malignant neoplasm of connective and soft tissue of unspecified lower limb, including hip
C49.21	Malignant neoplasm of connective and soft tissue of right lower limb, including hip
C49.22	Malignant neoplasm of connective and soft tissue of left lower limb, including hip
C49.3	Malignant neoplasm of connective and soft tissue of thorax
C49.4	Malignant neoplasm of connective and soft tissue of abdomen
C49.5	Malignant neoplasm of connective and soft tissue of pelvis
C49.6	Malignant neoplasm of connective and soft tissue of trunk, unspecified
C49.8	Malignant neoplasm of overlapping sites of connective and soft tissue
C49.9	Malignant neoplasm of connective and soft tissue, unspecified
C49.A	Gastrointestinal stromal tumor
C49.A0	Gastrointestinal stromal tumor, unspecified site
C49.A1	Gastrointestinal stromal tumor of esophagus
C49.A2	Gastrointestinal stromal tumor of stomach
C49.A3	Gastrointestinal stromal tumor of small intestine
C49.A4	Gastrointestinal stromal tumor of large intestine
C49.A5	Gastrointestinal stromal tumor of rectum
C49.A9	Gastrointestinal stromal tumor of other sites
C4A	Merkel cell carcinoma
C4A.0	Merkel cell carcinoma of lip
C4A.1	Merkel cell carcinoma of eyelid, including canthus
C4A.10	Merkel cell carcinoma of unspecified eyelid, including canthus
C4A.11	Merkel cell carcinoma of right eyelid, including canthus
C4A.111	Merkel cell carcinoma of right upper eyelid, including canthus
C4A.112	Merkel cell carcinoma of right lower eyelid, including canthus
C4A.12	Merkel cell carcinoma of left eyelid, including canthus
C4A.121	Merkel cell carcinoma of left upper eyelid, including canthus
C4A.122	Merkel cell carcinoma of left lower eyelid, including canthus
C4A.2	Merkel cell carcinoma of ear and external auricular canal
C4A.20	Merkel cell carcinoma of unspecified ear and external auricular canal
C4A.21	Merkel cell carcinoma of right ear and external auricular canal
C4A.22	Merkel cell carcinoma of left ear and external auricular canal
C4A.3	Merkel cell carcinoma of other and unspecified parts of face
C4A.30	Merkel cell carcinoma of unspecified part of face
C4A.31	Merkel cell carcinoma of nose
C4A.39	Merkel cell carcinoma of other parts of face
C4A.4	Merkel cell carcinoma of scalp and neck
C4A.5	Merkel cell carcinoma of trunk
C4A.51	Merkel cell carcinoma of anal skin
C4A.52	Merkel cell carcinoma of skin of breast
C4A.59	Merkel cell carcinoma of other part of trunk
C4A.6	Merkel cell carcinoma of upper limb, including shoulder
C4A.60	Merkel cell carcinoma of unspecified upper limb, including shoulder
C4A.61	Merkel cell carcinoma of right upper limb, including shoulder
C4A.62	Merkel cell carcinoma of left upper limb, including shoulder
C4A.7	Merkel cell carcinoma of lower limb, including hip
C4A.70	Merkel cell carcinoma of unspecified lower limb, including hip
C4A.71	Merkel cell carcinoma of right lower limb, including hip
C4A.72	Merkel cell carcinoma of left lower limb, including hip
C4A.8	Merkel cell carcinoma of overlapping sites
C4A.9	Merkel cell carcinoma, unspecified
C50	Malignant neoplasm of breast
C50.0	Malignant neoplasm of nipple and areola
C50.01	Malignant neoplasm of nipple and areola, female
C50.011	Malignant neoplasm of nipple and areola, right female breast
C50.012	Malignant neoplasm of nipple and areola, left female breast
C50.019	Malignant neoplasm of nipple and areola, unspecified female breast
C50.02	Malignant neoplasm of nipple and areola, male
C50.021	Malignant neoplasm of nipple and areola, right male breast
C50.022	Malignant neoplasm of nipple and areola, left male breast
C50.029	Malignant neoplasm of nipple and areola, unspecified male breast
C50.1	Malignant neoplasm of central portion of breast
C50.11	Malignant neoplasm of central portion of breast, female
C50.111	Malignant neoplasm of central portion of right female breast
C50.112	Malignant neoplasm of central portion of left female breast
C50.119	Malignant neoplasm of central portion of unspecified female breast
C50.12	Malignant neoplasm of central portion of breast, male
C50.121	Malignant neoplasm of central portion of right male breast
C50.122	Malignant neoplasm of central portion of left male breast
C50.129	Malignant neoplasm of central portion of unspecified male breast
C50.2	Malignant neoplasm of upper-inner quadrant of breast
C50.21	Malignant neoplasm of upper-inner quadrant of breast, female
C50.211	Malignant neoplasm of upper-inner quadrant of right female breast
C50.212	Malignant neoplasm of upper-inner quadrant of left female breast
C50.219	Malignant neoplasm of upper-inner quadrant of unspecified female breast
C50.22	Malignant neoplasm of upper-inner quadrant of breast, male
C50.221	Malignant neoplasm of upper-inner quadrant of right male breast
C50.222	Malignant neoplasm of upper-inner quadrant of left male breast
C50.229	Malignant neoplasm of upper-inner quadrant of unspecified male breast
C50.3	Malignant neoplasm of lower-inner quadrant of breast
C50.31	Malignant neoplasm of lower-inner quadrant of breast, female
C50.311	Malignant neoplasm of lower-inner quadrant of right female breast
C50.312	Malignant neoplasm of lower-inner quadrant of left female breast
C50.319	Malignant neoplasm of lower-inner quadrant of unspecified female breast
C50.32	Malignant neoplasm of lower-inner quadrant of breast, male
C50.321	Malignant neoplasm of lower-inner quadrant of right male breast
C50.322	Malignant neoplasm of lower-inner quadrant of left male breast
C50.329	Malignant neoplasm of lower-inner quadrant of unspecified male breast
C50.4	Malignant neoplasm of upper-outer quadrant of breast
C50.41	Malignant neoplasm of upper-outer quadrant of breast, female
C50.411	Malignant neoplasm of upper-outer quadrant of right female breast
C50.412	Malignant neoplasm of upper-outer quadrant of left female breast
C50.419	Malignant neoplasm of upper-outer quadrant of unspecified female breast
C50.42	Malignant neoplasm of upper-outer quadrant of breast, male
C50.421	Malignant neoplasm of upper-outer quadrant of right male breast
C50.422	Malignant neoplasm of upper-outer quadrant of left male breast
C50.429	Malignant neoplasm of upper-outer quadrant of unspecified male breast
C50.5	Malignant neoplasm of lower-outer quadrant of breast
C50.51	Malignant neoplasm of lower-outer quadrant of breast, female
C50.511	Malignant neoplasm of lower-outer quadrant of right female breast
C50.512	Malignant neoplasm of lower-outer quadrant of left female breast
C50.519	Malignant neoplasm of lower-outer quadrant of unspecified female breast
C50.52	Malignant neoplasm of lower-outer quadrant of breast, male
C50.521	Malignant neoplasm of lower-outer quadrant of right male breast
C50.522	Malignant neoplasm of lower-outer quadrant of left male breast
C50.529	Malignant neoplasm of lower-outer quadrant of unspecified male breast
C50.6	Malignant neoplasm of axillary tail of breast
C50.61	Malignant neoplasm of axillary tail of breast, female
C50.611	Malignant neoplasm of axillary tail of right female breast
C50.612	Malignant neoplasm of axillary tail of left female breast
C50.619	Malignant neoplasm of axillary tail of unspecified female breast
C50.62	Malignant neoplasm of axillary tail of breast, male
C50.621	Malignant neoplasm of axillary tail of right male breast
C50.622	Malignant neoplasm of axillary tail of left male breast
C50.629	Malignant neoplasm of axillary tail of unspecified male breast
C50.8	Malignant neoplasm of overlapping sites of breast
C50.81	Malignant neoplasm of overlapping sites of breast, female
C50.811	Malignant neoplasm of overlapping sites of right female breast
C50.812	Malignant neoplasm of overlapping sites of left female breast
C50.819	Malignant neoplasm of overlapping sites of unspecified female breast
C50.82	Malignant neoplasm of overlapping sites of breast, male
C50.821	Malignant neoplasm of overlapping sites of right male breast
C50.822	Malignant neoplasm of overlapping sites of left male breast
C50.829	Malignant neoplasm of overlapping sites of unspecified male breast
C50.9	Malignant neoplasm of breast of unspecified site
C50.91	Malignant neoplasm of breast of unspecified site, female
C50.911	Malignant neoplasm of unspecified site of right female breast
C50.912	Malignant neoplasm of unspecified site of left female breast
C50.919	Malignant neoplasm of unspecified site of unspecified female breast
C50.92	Malignant neoplasm of breast of unspecified site, male
C50.921	Malignant neoplasm of unspecified site of right male breast
C50.922	Malignant neoplasm of unspecified site of left male breast
C50.929	Malignant neoplasm of unspecified site of unspecified male breast
C51	Malignant neoplasm of vulva
C51.0	Malignant neoplasm of labium majus
C51.1	Malignant neoplasm of labium minus
C51.2	Malignant neoplasm of clitoris
C51.8	Malignant neoplasm of overlapping sites of vulva
C51.9	Malignant neoplasm of vulva, unspecified
C52	Malignant neoplasm of vagina
C53	Malignant neoplasm of cervix uteri
C53.0	Malignant neoplasm of endocervix
C53.1	Malignant neoplasm of exocervix
C53.8	Malignant neoplasm of overlapping sites of cervix uteri
C53.9	Malignant neoplasm of cervix uteri, unspecified
C54	Malignant neoplasm of corpus uteri
C54.0	Malignant neoplasm of isthmus uteri
C54.1	Malignant neoplasm of endometrium
C54.2	Malignant neoplasm of myometrium
C54.8	Malignant neoplasm of overlapping sites of corpus uteri
C54.9	Malignant neoplasm of corpus uteri, unspecified
C55	Malignant neoplasm of uterus, part unspecified
C56	Malignant neoplasm of ovary
C56.1	Malignant neoplasm of right ovary
C56.2	Malignant neoplasm of left ovary
C56.9	Malignant neoplasm of unspecified ovary
C57	Malignant neoplasm of other and unspecified female genital organs
C57.0	Malignant neoplasm of fallopian tube
C57.00	Malignant neoplasm of unspecified fallopian tube
C57.01	Malignant neoplasm of right fallopian tube
C57.02	Malignant neoplasm of left fallopian tube
C57.1	Malignant neoplasm of broad ligament
C57.10	Malignant neoplasm of unspecified broad ligament
C57.11	Malignant neoplasm of right broad ligament
C57.12	Malignant neoplasm of left broad ligament
C57.2	Malignant neoplasm of round ligament
C57.20	Malignant neoplasm of unspecified round ligament
C57.21	Malignant neoplasm of right round ligament
C57.22	Malignant neoplasm of left round ligament
C57.3	Malignant neoplasm of parametrium
C57.4	Malignant neoplasm of uterine adnexa, unspecified
C57.7	Malignant neoplasm of other specified female genital organs
C57.8	Malignant neoplasm of overlapping sites of female genital organs
C57.9	Malignant neoplasm of female genital organ, unspecified
C58	Malignant neoplasm of placenta
C60	Malignant neoplasm of penis
C60.0	Malignant neoplasm of prepuce
C60.1	Malignant neoplasm of glans penis
C60.2	Malignant neoplasm of body of penis
C60.8	Malignant neoplasm of overlapping sites of penis
C60.9	Malignant neoplasm of penis, unspecified
C61	Malignant neoplasm of prostate
C62	Malignant neoplasm of testis
C62.0	Malignant neoplasm of undescended testis
C62.00	Malignant neoplasm of unspecified undescended testis
C62.01	Malignant neoplasm of undescended right testis
C62.02	Malignant neoplasm of undescended left testis
C62.1	Malignant neoplasm of descended testis
C62.10	Malignant neoplasm of unspecified descended testis
C62.11	Malignant neoplasm of descended right testis
C62.12	Malignant neoplasm of descended left testis
C62.9	Malignant neoplasm of testis, unspecified whether descended or undescended
C62.90	Malignant neoplasm of unspecified testis, unspecified whether descended or undescended
C62.91	Malignant neoplasm of right testis, unspecified whether descended or undescended
C62.92	Malignant neoplasm of left testis, unspecified whether descended or undescended
C63	Malignant neoplasm of other and unspecified male genital organs
C63.0	Malignant neoplasm of epididymis
C63.00	Malignant neoplasm of unspecified epididymis
C63.01	Malignant neoplasm of right epididymis
C63.02	Malignant neoplasm of left epididymis
C63.1	Malignant neoplasm of spermatic cord
C63.10	Malignant neoplasm of unspecified spermatic cord
C63.11	Malignant neoplasm of right spermatic cord
C63.12	Malignant neoplasm of left spermatic cord
C63.2	Malignant neoplasm of scrotum
C63.7	Malignant neoplasm of other specified male genital organs
C63.8	Malignant neoplasm of overlapping sites of male genital organs
C63.9	Malignant neoplasm of male genital organ, unspecified
C64	Malignant neoplasm of kidney, except renal pelvis
C64.1	Malignant neoplasm of right kidney, except renal pelvis
C64.2	Malignant neoplasm of left kidney, except renal pelvis
C64.9	Malignant neoplasm of unspecified kidney, except renal pelvis
C65	Malignant neoplasm of renal pelvis
C65.1	Malignant neoplasm of right renal pelvis
C65.2	Malignant neoplasm of left renal pelvis
C65.9	Malignant neoplasm of unspecified renal pelvis
C66	Malignant neoplasm of ureter
C66.1	Malignant neoplasm of right ureter
C66.2	Malignant neoplasm of left ureter
C66.9	Malignant neoplasm of unspecified ureter
C67	Malignant neoplasm of bladder
C67.0	Malignant neoplasm of trigone of bladder
C67.1	Malignant neoplasm of dome of bladder
C67.2	Malignant neoplasm of lateral wall of bladder
C67.3	Malignant neoplasm of anterior wall of bladder
C67.4	Malignant neoplasm of posterior wall of bladder
C67.5	Malignant neoplasm of bladder neck
C67.6	Malignant neoplasm of ureteric orifice
C67.7	Malignant neoplasm of urachus
C67.8	Malignant neoplasm of overlapping sites of bladder
C67.9	Malignant neoplasm of bladder, unspecified
C68	Malignant neoplasm of other and unspecified urinary organs
C68.0	Malignant neoplasm of urethra
C68.1	Malignant neoplasm of paraurethral glands
C68.8	Malignant neoplasm of overlapping sites of urinary organs
C68.9	Malignant neoplasm of urinary organ, unspecified
C69	Malignant neoplasm of eye and adnexa
C69.0	Malignant neoplasm of conjunctiva
C69.00	Malignant neoplasm of unspecified conjunctiva
C69.01	Malignant neoplasm of right conjunctiva
C69.02	Malignant neoplasm of left conjunctiva
C69.1	Malignant neoplasm of cornea
C69.10	Malignant neoplasm of unspecified cornea
C69.11	Malignant neoplasm of right cornea
C69.12	Malignant neoplasm of left cornea
C69.2	Malignant neoplasm of retina
C69.20	Malignant neoplasm of unspecified retina
C69.21	Malignant neoplasm of right retina
C69.22	Malignant neoplasm of left retina
C69.3	Malignant neoplasm of choroid
C69.30	Malignant neoplasm of unspecified choroid
C69.31	Malignant neoplasm of right choroid
C69.32	Malignant neoplasm of left choroid
C69.4	Malignant neoplasm of ciliary body
C69.40	Malignant neoplasm of unspecified ciliary body
C69.41	Malignant neoplasm of right ciliary body
C69.42	Malignant neoplasm of left ciliary body
C69.5	Malignant neoplasm of lacrimal gland and duct
C69.50	Malignant neoplasm of unspecified lacrimal gland and duct
C69.51	Malignant neoplasm of right lacrimal gland and duct
C69.52	Malignant neoplasm of left lacrimal gland and duct
C69.6	Malignant neoplasm of orbit
C69.60	Malignant neoplasm of unspecified orbit
C69.61	Malignant neoplasm of right orbit
C69.62	Malignant neoplasm of left orbit
C69.8	Malignant neoplasm of overlapping sites of eye and adnexa
C69.80	Malignant neoplasm of overlapping sites of unspecified eye and adnexa
C69.81	Malignant neoplasm of overlapping sites of right eye and adnexa
C69.82	Malignant neoplasm of overlapping sites of left eye and adnexa
C69.9	Malignant neoplasm of unspecified site of eye
C69.90	Malignant neoplasm of unspecified site of unspecified eye
C69.91	Malignant neoplasm of unspecified site of right eye
C69.92	Malignant neoplasm of unspecified site of left eye
C70	Malignant neoplasm of meninges
C70.0	Malignant neoplasm of cerebral meninges
C70.1	Malignant neoplasm of spinal meninges
C70.9	Malignant neoplasm of meninges, unspecified
C71	Malignant neoplasm of brain
C71.0	Malignant neoplasm of cerebrum, except lobes and ventricles
C71.1	Malignant neoplasm of frontal lobe
C71.2	Malignant neoplasm of temporal lobe
C71.3	Malignant neoplasm of parietal lobe
C71.4	Malignant neoplasm of occipital lobe
C71.5	Malignant neoplasm of cerebral ventricle
C71.6	Malignant neoplasm of cerebellum
C71.7	Malignant neoplasm of brain stem
C71.8	Malignant neoplasm of overlapping sites of brain
C71.9	Malignant neoplasm of brain, unspecified
C72	Malignant neoplasm of spinal cord, cranial nerves and other parts of central nervous system
C72.0	Malignant neoplasm of spinal cord
C72.1	Malignant neoplasm of cauda equina
C72.2	Malignant neoplasm of olfactory nerve
C72.20	Malignant neoplasm of unspecified olfactory nerve
C72.21	Malignant neoplasm of right olfactory nerve
C72.22	Malignant neoplasm of left olfactory nerve
C72.3	Malignant neoplasm of optic nerve
C72.30	Malignant neoplasm of unspecified optic nerve
C72.31	Malignant neoplasm of right optic nerve
C72.32	Malignant neoplasm of left optic nerve
C72.4	Malignant neoplasm of acoustic nerve
C72.40	Malignant neoplasm of unspecified acoustic nerve
C72.41	Malignant neoplasm of right acoustic nerve
C72.42	Malignant neoplasm of left acoustic nerve
C72.5	Malignant neoplasm of other and unspecified cranial nerves
C72.50	Malignant neoplasm of unspecified cranial nerve
C72.59	Malignant neoplasm of other cranial nerves
C72.9	Malignant neoplasm of central nervous system, unspecified
C73	Malignant neoplasm of thyroid gland
C74	Malignant neoplasm of adrenal gland
C74.0	Malignant neoplasm of cortex of adrenal gland
C74.00	Malignant neoplasm of cortex of unspecified adrenal gland
C74.01	Malignant neoplasm of cortex of right adrenal gland
C74.02	Malignant neoplasm of cortex of left adrenal gland
C74.1	Malignant neoplasm of medulla of adrenal gland
C74.10	Malignant neoplasm of medulla of unspecified adrenal gland
C74.11	Malignant neoplasm of medulla of right adrenal gland
C74.12	Malignant neoplasm of medulla of left adrenal gland
C74.9	Malignant neoplasm of unspecified part of adrenal gland
C74.90	Malignant neoplasm of unspecified part of unspecified adrenal gland
C74.91	Malignant neoplasm of unspecified part of right adrenal gland
C74.92	Malignant neoplasm of unspecified part of left adrenal gland
C75	Malignant neoplasm of other endocrine glands and related structures
C75.0	Malignant neoplasm of parathyroid gland
C75.1	Malignant neoplasm of pituitary gland
C75.2	Malignant neoplasm of craniopharyngeal duct
C75.3	Malignant neoplasm of pineal gland
C75.4	Malignant neoplasm of carotid body
C75.5	Malignant neoplasm of aortic body and other paraganglia
C75.8	Malignant neoplasm with pluriglandular involvement, unspecified
C75.9	Malignant neoplasm of endocrine gland, unspecified
C76	Malignant neoplasm of other and ill-defined sites
C76.0	Malignant neoplasm of head, face and neck
C76.1	Malignant neoplasm of thorax
C76.2	Malignant neoplasm of abdomen
C76.3	Malignant neoplasm of pelvis
C76.4	Malignant neoplasm of upper limb
C76.40	Malignant neoplasm of unspecified upper limb
C76.41	Malignant neoplasm of right upper limb
C76.42	Malignant neoplasm of left upper limb
C76.5	Malignant neoplasm of lower limb
C76.50	Malignant neoplasm of unspecified lower limb
C76.51	Malignant neoplasm of right lower limb
C76.52	Malignant neoplasm of left lower limb
C76.8	Malignant neoplasm of other specified ill-defined sites
C77	Secondary and unspecified malignant neoplasm of lymph nodes
C77.0	Secondary and unspecified malignant neoplasm of lymph nodes of head, face and neck
C77.1	Secondary and unspecified malignant neoplasm of intrathoracic lymph nodes
C77.2	Secondary and unspecified malignant neoplasm of intra-abdominal lymph nodes
C77.3	Secondary and unspecified malignant neoplasm of axilla and upper limb lymph nodes
C77.4	Secondary and unspecified malignant neoplasm of inguinal and lower limb lymph nodes
C77.5	Secondary and unspecified malignant neoplasm of intrapelvic lymph nodes
C77.8	Secondary and unspecified malignant neoplasm of lymph nodes of multiple regions
C77.9	Secondary and unspecified malignant neoplasm of lymph node, unspecified
C78	Secondary malignant neoplasm of respiratory and digestive organs
C78.0	Secondary malignant neoplasm of lung
C78.00	Secondary malignant neoplasm of unspecified lung
C78.01	Secondary malignant neoplasm of right lung
C78.02	Secondary malignant neoplasm of left lung
C78.1	Secondary malignant neoplasm of mediastinum
C78.2	Secondary malignant neoplasm of pleura
C78.3	Secondary malignant neoplasm of other and unspecified respiratory organs
C78.30	Secondary malignant neoplasm of unspecified respiratory organ
C78.39	Secondary malignant neoplasm of other respiratory organs
C78.4	Secondary malignant neoplasm of small intestine
C78.5	Secondary malignant neoplasm of large intestine and rectum
C78.6	Secondary malignant neoplasm of retroperitoneum and peritoneum
C78.7	Secondary malignant neoplasm of liver and intrahepatic bile duct
C78.8	Secondary malignant neoplasm of other and unspecified digestive organs
C78.80	Secondary malignant neoplasm of unspecified digestive organ
C78.89	Secondary malignant neoplasm of other digestive organs
C79	Secondary malignant neoplasm of other and unspecified sites
C79.0	Secondary malignant neoplasm of kidney and renal pelvis
C79.00	Secondary malignant neoplasm of unspecified kidney and renal pelvis
C79.01	Secondary malignant neoplasm of right kidney and renal pelvis
C79.02	Secondary malignant neoplasm of left kidney and renal pelvis
C79.1	Secondary malignant neoplasm of bladder and other and unspecified urinary organs
C79.10	Secondary malignant neoplasm of unspecified urinary organs
C79.11	Secondary malignant neoplasm of bladder
C79.19	Secondary malignant neoplasm of other urinary organs
C79.2	Secondary malignant neoplasm of skin
C79.3	Secondary malignant neoplasm of brain and cerebral meninges
C79.31	Secondary malignant neoplasm of brain
C79.32	Secondary malignant neoplasm of cerebral meninges
C79.4	Secondary malignant neoplasm of other and unspecified parts of nervous system
C79.40	Secondary malignant neoplasm of unspecified part of nervous system
C79.49	Secondary malignant neoplasm of other parts of nervous system
C79.5	Secondary malignant neoplasm of bone and bone marrow
C79.51	Secondary malignant neoplasm of bone
C79.52	Secondary malignant neoplasm of bone marrow
C79.6	Secondary malignant neoplasm of ovary
C79.60	Secondary malignant neoplasm of unspecified ovary
C79.61	Secondary malignant neoplasm of right ovary
C79.62	Secondary malignant neoplasm of left ovary
C79.7	Secondary malignant neoplasm of adrenal gland
C79.70	Secondary malignant neoplasm of unspecified adrenal gland
C79.71	Secondary malignant neoplasm of right adrenal gland
C79.72	Secondary malignant neoplasm of left adrenal gland
C79.8	Secondary malignant neoplasm of other specified sites
C79.81	Secondary malignant neoplasm of breast
C79.82	Secondary malignant neoplasm of genital organs
C79.89	Secondary malignant neoplasm of other specified sites
C79.9	Secondary malignant neoplasm of unspecified site
C7A	Malignant neuroendocrine tumors
C7A.0	Malignant carcinoid tumors
C7A.00	Malignant carcinoid tumor of unspecified site
C7A.01	Malignant carcinoid tumors of the small intestine
C7A.010	Malignant carcinoid tumor of the duodenum
C7A.011	Malignant carcinoid tumor of the jejunum
C7A.012	Malignant carcinoid tumor of the ileum
C7A.019	Malignant carcinoid tumor of the small intestine, unspecified portion
C7A.02	Malignant carcinoid tumors of the appendix, large intestine, and rectum
C7A.020	Malignant carcinoid tumor of the appendix
C7A.021	Malignant carcinoid tumor of the cecum
C7A.022	Malignant carcinoid tumor of the ascending colon
C7A.023	Malignant carcinoid tumor of the transverse colon
C7A.024	Malignant carcinoid tumor of the descending colon
C7A.025	Malignant carcinoid tumor of the sigmoid colon
C7A.026	Malignant carcinoid tumor of the rectum
C7A.029	Malignant carcinoid tumor of the large intestine, unspecified portion
C7A.09	Malignant carcinoid tumors of other sites
C7A.090	Malignant carcinoid tumor of the bronchus and lung
C7A.091	Malignant carcinoid tumor of the thymus
C7A.092	Malignant carcinoid tumor of the stomach
C7A.093	Malignant carcinoid tumor of the kidney
C7A.094	Malignant carcinoid tumor of the foregut, unspecified
C7A.095	Malignant carcinoid tumor of the midgut, unspecified
C7A.096	Malignant carcinoid tumor of the hindgut, unspecified
C7A.098	Malignant carcinoid tumors of other sites
C7A.1	Malignant poorly differentiated neuroendocrine tumors
C7A.8	Other malignant neuroendocrine tumors
C7B	Secondary neuroendocrine tumors
C7B.0	Secondary carcinoid tumors
C7B.00	Secondary carcinoid tumors, unspecified site
C7B.01	Secondary carcinoid tumors of distant lymph nodes
C7B.02	Secondary carcinoid tumors of liver
C7B.03	Secondary carcinoid tumors of bone
C7B.04	Secondary carcinoid tumors of peritoneum
C7B.09	Secondary carcinoid tumors of other sites
C7B.1	Secondary Merkel cell carcinoma
C7B.8	Other secondary neuroendocrine tumors
C80	Malignant neoplasm without specification of site
C80.0	Disseminated malignant neoplasm, unspecified
C80.1	Malignant (primary) neoplasm, unspecified
C80.2	Malignant neoplasm associated with transplanted organ
C81	Hodgkin lymphoma
C81.0	Nodular lymphocyte predominant Hodgkin lymphoma
C81.00	Nodular lymphocyte predominant Hodgkin lymphoma, unspecified site
C81.01	Nodular lymphocyte predominant Hodgkin lymphoma, lymph nodes of head, face, and neck
C81.02	Nodular lymphocyte predominant Hodgkin lymphoma, intrathoracic lymph nodes
C81.03	Nodular lymphocyte predominant Hodgkin lymphoma, intra-abdominal lymph nodes
C81.04	Nodular lymphocyte predominant Hodgkin lymphoma, lymph nodes of axilla and upper limb
C81.05	Nodular lymphocyte predominant Hodgkin lymphoma, lymph nodes of inguinal region and lower limb
C81.06	Nodular lymphocyte predominant Hodgkin lymphoma, intrapelvic lymph nodes
C81.07	Nodular lymphocyte predominant Hodgkin lymphoma, spleen
C81.08	Nodular lymphocyte predominant Hodgkin lymphoma, lymph nodes of multiple sites
C81.09	Nodular lymphocyte predominant Hodgkin lymphoma, extranodal and solid organ sites
C81.1	Nodular sclerosis Hodgkin lymphoma
C81.10	Nodular sclerosis Hodgkin lymphoma, unspecified site
C81.11	Nodular sclerosis Hodgkin lymphoma, lymph nodes of head, face, and neck
C81.12	Nodular sclerosis Hodgkin lymphoma, intrathoracic lymph nodes
C81.13	Nodular sclerosis Hodgkin lymphoma, intra-abdominal lymph nodes
C81.14	Nodular sclerosis Hodgkin lymphoma, lymph nodes of axilla and upper limb
C81.15	Nodular sclerosis Hodgkin lymphoma, lymph nodes of inguinal region and lower limb
C81.16	Nodular sclerosis Hodgkin lymphoma, intrapelvic lymph nodes
C81.17	Nodular sclerosis Hodgkin lymphoma, spleen
C81.18	Nodular sclerosis Hodgkin lymphoma, lymph nodes of multiple sites
C81.19	Nodular sclerosis Hodgkin lymphoma, extranodal and solid organ sites
C81.2	Mixed cellularity Hodgkin lymphoma
C81.20	Mixed cellularity Hodgkin lymphoma, unspecified site
C81.21	Mixed cellularity Hodgkin lymphoma, lymph nodes of head, face, and neck
C81.22	Mixed cellularity Hodgkin lymphoma, intrathoracic lymph nodes
C81.23	Mixed cellularity Hodgkin lymphoma, intra-abdominal lymph nodes
C81.24	Mixed cellularity Hodgkin lymphoma, lymph nodes of axilla and upper limb
C81.25	Mixed cellularity Hodgkin lymphoma, lymph nodes of inguinal region and lower limb
C81.26	Mixed cellularity Hodgkin lymphoma, intrapelvic lymph nodes
C81.27	Mixed cellularity Hodgkin lymphoma, spleen
C81.28	Mixed cellularity Hodgkin lymphoma, lymph nodes of multiple sites
C81.29	Mixed cellularity Hodgkin lymphoma, extranodal and solid organ sites
C81.3	Lymphocyte depleted Hodgkin lymphoma
C81.30	Lymphocyte depleted Hodgkin lymphoma, unspecified site
C81.31	Lymphocyte depleted Hodgkin lymphoma, lymph nodes of head, face, and neck
C81.32	Lymphocyte depleted Hodgkin lymphoma, intrathoracic lymph nodes
C81.33	Lymphocyte depleted Hodgkin lymphoma, intra-abdominal lymph nodes
C81.34	Lymphocyte depleted Hodgkin lymphoma, lymph nodes of axilla and upper limb
C81.35	Lymphocyte depleted Hodgkin lymphoma, lymph nodes of inguinal region and lower limb
C81.36	Lymphocyte depleted Hodgkin lymphoma, intrapelvic lymph nodes
C81.37	Lymphocyte depleted Hodgkin lymphoma, spleen
C81.38	Lymphocyte depleted Hodgkin lymphoma, lymph nodes of multiple sites
C81.39	Lymphocyte depleted Hodgkin lymphoma, extranodal and solid organ sites
C81.4	Lymphocyte-rich Hodgkin lymphoma
C81.40	Lymphocyte-rich Hodgkin lymphoma, unspecified site
C81.41	Lymphocyte-rich Hodgkin lymphoma, lymph nodes of head, face, and neck
C81.42	Lymphocyte-rich Hodgkin lymphoma, intrathoracic lymph nodes
C81.43	Lymphocyte-rich Hodgkin lymphoma, intra-abdominal lymph nodes
C81.44	Lymphocyte-rich Hodgkin lymphoma, lymph nodes of axilla and upper limb
C81.45	Lymphocyte-rich Hodgkin lymphoma, lymph nodes of inguinal region and lower limb
C81.46	Lymphocyte-rich Hodgkin lymphoma, intrapelvic lymph nodes
C81.47	Lymphocyte-rich Hodgkin lymphoma, spleen
C81.48	Lymphocyte-rich Hodgkin lymphoma, lymph nodes of multiple sites
C81.49	Lymphocyte-rich Hodgkin lymphoma, extranodal and solid organ sites
C81.7	Other Hodgkin lymphoma
C81.70	Other Hodgkin lymphoma, unspecified site
C81.71	Other Hodgkin lymphoma, lymph nodes of head, face, and neck
C81.72	Other Hodgkin lymphoma, intrathoracic lymph nodes
C81.73	Other Hodgkin lymphoma, intra-abdominal lymph nodes
C81.74	Other Hodgkin lymphoma, lymph nodes of axilla and upper limb
C81.75	Other Hodgkin lymphoma, lymph nodes of inguinal region and lower limb
C81.76	Other Hodgkin lymphoma, intrapelvic lymph nodes
C81.77	Other Hodgkin lymphoma, spleen
C81.78	Other Hodgkin lymphoma, lymph nodes of multiple sites
C81.79	Other Hodgkin lymphoma, extranodal and solid organ sites
C81.9	Hodgkin lymphoma, unspecified
C81.90	Hodgkin lymphoma, unspecified, unspecified site
C81.91	Hodgkin lymphoma, unspecified, lymph nodes of head, face, and neck
C81.92	Hodgkin lymphoma, unspecified, intrathoracic lymph nodes
C81.93	Hodgkin lymphoma, unspecified, intra-abdominal lymph nodes
C81.94	Hodgkin lymphoma, unspecified, lymph nodes of axilla and upper limb
C81.95	Hodgkin lymphoma, unspecified, lymph nodes of inguinal region and lower limb
C81.96	Hodgkin lymphoma, unspecified, intrapelvic lymph nodes
C81.97	Hodgkin lymphoma, unspecified, spleen
C81.98	Hodgkin lymphoma, unspecified, lymph nodes of multiple sites
C81.99	Hodgkin lymphoma, unspecified, extranodal and solid organ sites
C82	Follicular lymphoma
C82.0	Follicular lymphoma grade I
C82.00	Follicular lymphoma grade I, unspecified site
C82.01	Follicular lymphoma grade I, lymph nodes of head, face, and neck
C82.02	Follicular lymphoma grade I, intrathoracic lymph nodes
C82.03	Follicular lymphoma grade I, intra-abdominal lymph nodes
C82.04	Follicular lymphoma grade I, lymph nodes of axilla and upper limb
C82.05	Follicular lymphoma grade I, lymph nodes of inguinal region and lower limb
C82.06	Follicular lymphoma grade I, intrapelvic lymph nodes
C82.07	Follicular lymphoma grade I, spleen
C82.08	Follicular lymphoma grade I, lymph nodes of multiple sites
C82.09	Follicular lymphoma grade I, extranodal and solid organ sites
C82.1	Follicular lymphoma grade II
C82.10	Follicular lymphoma grade II, unspecified site
C82.11	Follicular lymphoma grade II, lymph nodes of head, face, and neck
C82.12	Follicular lymphoma grade II, intrathoracic lymph nodes
C82.13	Follicular lymphoma grade II, intra-abdominal lymph nodes
C82.14	Follicular lymphoma grade II, lymph nodes of axilla and upper limb
C82.15	Follicular lymphoma grade II, lymph nodes of inguinal region and lower limb
C82.16	Follicular lymphoma grade II, intrapelvic lymph nodes
C82.17	Follicular lymphoma grade II, spleen
C82.18	Follicular lymphoma grade II, lymph nodes of multiple sites
C82.19	Follicular lymphoma grade II, extranodal and solid organ sites
C82.2	Follicular lymphoma grade III, unspecified
C82.20	Follicular lymphoma grade III, unspecified, unspecified site
C82.21	Follicular lymphoma grade III, unspecified, lymph nodes of head, face, and neck
C82.22	Follicular lymphoma grade III, unspecified, intrathoracic lymph nodes
C82.23	Follicular lymphoma grade III, unspecified, intra-abdominal lymph nodes
C82.24	Follicular lymphoma grade III, unspecified, lymph nodes of axilla and upper limb
C82.25	Follicular lymphoma grade III, unspecified, lymph nodes of inguinal region and lower limb
C82.26	Follicular lymphoma grade III, unspecified, intrapelvic lymph nodes
C82.27	Follicular lymphoma grade III, unspecified, spleen
C82.28	Follicular lymphoma grade III, unspecified, lymph nodes of multiple sites
C82.29	Follicular lymphoma grade III, unspecified, extranodal and solid organ sites
C82.3	Follicular lymphoma grade IIIa
C82.30	Follicular lymphoma grade IIIa, unspecified site
C82.31	Follicular lymphoma grade IIIa, lymph nodes of head, face, and neck
C82.32	Follicular lymphoma grade IIIa, intrathoracic lymph nodes
C82.33	Follicular lymphoma grade IIIa, intra-abdominal lymph nodes
C82.34	Follicular lymphoma grade IIIa, lymph nodes of axilla and upper limb
C82.35	Follicular lymphoma grade IIIa, lymph nodes of inguinal region and lower limb
C82.36	Follicular lymphoma grade IIIa, intrapelvic lymph nodes
C82.37	Follicular lymphoma grade IIIa, spleen
C82.38	Follicular lymphoma grade IIIa, lymph nodes of multiple sites
C82.39	Follicular lymphoma grade IIIa, extranodal and solid organ sites
C82.4	Follicular lymphoma grade IIIb
C82.40	Follicular lymphoma grade IIIb, unspecified site
C82.41	Follicular lymphoma grade IIIb, lymph nodes of head, face, and neck
C82.42	Follicular lymphoma grade IIIb, intrathoracic lymph nodes
C82.43	Follicular lymphoma grade IIIb, intra-abdominal lymph nodes
C82.44	Follicular lymphoma grade IIIb, lymph nodes of axilla and upper limb
C82.45	Follicular lymphoma grade IIIb, lymph nodes of inguinal region and lower limb
C82.46	Follicular lymphoma grade IIIb, intrapelvic lymph nodes
C82.47	Follicular lymphoma grade IIIb, spleen
C82.48	Follicular lymphoma grade IIIb, lymph nodes of multiple sites
C82.49	Follicular lymphoma grade IIIb, extranodal and solid organ sites
C82.5	Diffuse follicle center lymphoma
C82.50	Diffuse follicle center lymphoma, unspecified site
C82.51	Diffuse follicle center lymphoma, lymph nodes of head, face, and neck
C82.52	Diffuse follicle center lymphoma, intrathoracic lymph nodes
C82.53	Diffuse follicle center lymphoma, intra-abdominal lymph nodes
C82.54	Diffuse follicle center lymphoma, lymph nodes of axilla and upper limb
C82.55	Diffuse follicle center lymphoma, lymph nodes of inguinal region and lower limb
C82.56	Diffuse follicle center lymphoma, intrapelvic lymph nodes
C82.57	Diffuse follicle center lymphoma, spleen
C82.58	Diffuse follicle center lymphoma, lymph nodes of multiple sites
C82.59	Diffuse follicle center lymphoma, extranodal and solid organ sites
C82.6	Cutaneous follicle center lymphoma
C82.60	Cutaneous follicle center lymphoma, unspecified site
C82.61	Cutaneous follicle center lymphoma, lymph nodes of head, face, and neck
C82.62	Cutaneous follicle center lymphoma, intrathoracic lymph nodes
C82.63	Cutaneous follicle center lymphoma, intra-abdominal lymph nodes
C82.64	Cutaneous follicle center lymphoma, lymph nodes of axilla and upper limb
C82.65	Cutaneous follicle center lymphoma, lymph nodes of inguinal region and lower limb
C82.66	Cutaneous follicle center lymphoma, intrapelvic lymph nodes
C82.67	Cutaneous follicle center lymphoma, spleen
C82.68	Cutaneous follicle center lymphoma, lymph nodes of multiple sites
C82.69	Cutaneous follicle center lymphoma, extranodal and solid organ sites
C82.8	Other types of follicular lymphoma
C82.80	Other types of follicular lymphoma, unspecified site
C82.81	Other types of follicular lymphoma, lymph nodes of head, face, and neck
C82.82	Other types of follicular lymphoma, intrathoracic lymph nodes
C82.83	Other types of follicular lymphoma, intra-abdominal lymph nodes
C82.84	Other types of follicular lymphoma, lymph nodes of axilla and upper limb
C82.85	Other types of follicular lymphoma, lymph nodes of inguinal region and lower limb
C82.86	Other types of follicular lymphoma, intrapelvic lymph nodes
C82.87	Other types of follicular lymphoma, spleen
C82.88	Other types of follicular lymphoma, lymph nodes of multiple sites
C82.89	Other types of follicular lymphoma, extranodal and solid organ sites
C82.9	Follicular lymphoma, unspecified
C82.90	Follicular lymphoma, unspecified, unspecified site
C82.91	Follicular lymphoma, unspecified, lymph nodes of head, face, and neck
C82.92	Follicular lymphoma, unspecified, intrathoracic lymph nodes
C82.93	Follicular lymphoma, unspecified, intra-abdominal lymph nodes
C82.94	Follicular lymphoma, unspecified, lymph nodes of axilla and upper limb
C82.95	Follicular lymphoma, unspecified, lymph nodes of inguinal region and lower limb
C82.96	Follicular lymphoma, unspecified, intrapelvic lymph nodes
C82.97	Follicular lymphoma, unspecified, spleen
C82.98	Follicular lymphoma, unspecified, lymph nodes of multiple sites
C82.99	Follicular lymphoma, unspecified, extranodal and solid organ sites
C83	Non-follicular lymphoma
C83.0	Small cell B-cell lymphoma
C83.00	Small cell B-cell lymphoma, unspecified site
C83.01	Small cell B-cell lymphoma, lymph nodes of head, face, and neck
C83.02	Small cell B-cell lymphoma, intrathoracic lymph nodes
C83.03	Small cell B-cell lymphoma, intra-abdominal lymph nodes
C83.04	Small cell B-cell lymphoma, lymph nodes of axilla and upper limb
C83.05	Small cell B-cell lymphoma, lymph nodes of inguinal region and lower limb
C83.06	Small cell B-cell lymphoma, intrapelvic lymph nodes
C83.07	Small cell B-cell lymphoma, spleen
C83.08	Small cell B-cell lymphoma, lymph nodes of multiple sites
C83.09	Small cell B-cell lymphoma, extranodal and solid organ sites
C83.1	Mantle cell lymphoma
C83.10	Mantle cell lymphoma, unspecified site
C83.11	Mantle cell lymphoma, lymph nodes of head, face, and neck
C83.12	Mantle cell lymphoma, intrathoracic lymph nodes
C83.13	Mantle cell lymphoma, intra-abdominal lymph nodes
C83.14	Mantle cell lymphoma, lymph nodes of axilla and upper limb
C83.15	Mantle cell lymphoma, lymph nodes of inguinal region and lower limb
C83.16	Mantle cell lymphoma, intrapelvic lymph nodes
C83.17	Mantle cell lymphoma, spleen
C83.18	Mantle cell lymphoma, lymph nodes of multiple sites
C83.19	Mantle cell lymphoma, extranodal and solid organ sites
C83.3	Diffuse large B-cell lymphoma
C83.30	Diffuse large B-cell lymphoma, unspecified site
C83.31	Diffuse large B-cell lymphoma, lymph nodes of head, face, and neck
C83.32	Diffuse large B-cell lymphoma, intrathoracic lymph nodes
C83.33	Diffuse large B-cell lymphoma, intra-abdominal lymph nodes
C83.34	Diffuse large B-cell lymphoma, lymph nodes of axilla and upper limb
C83.35	Diffuse large B-cell lymphoma, lymph nodes of inguinal region and lower limb
C83.36	Diffuse large B-cell lymphoma, intrapelvic lymph nodes
C83.37	Diffuse large B-cell lymphoma, spleen
C83.38	Diffuse large B-cell lymphoma, lymph nodes of multiple sites
C83.39	Diffuse large B-cell lymphoma, extranodal and solid organ sites
C83.5	Lymphoblastic (diffuse) lymphoma
C83.50	Lymphoblastic (diffuse) lymphoma, unspecified site
C83.51	Lymphoblastic (diffuse) lymphoma, lymph nodes of head, face, and neck
C83.52	Lymphoblastic (diffuse) lymphoma, intrathoracic lymph nodes
C83.53	Lymphoblastic (diffuse) lymphoma, intra-abdominal lymph nodes
C83.54	Lymphoblastic (diffuse) lymphoma, lymph nodes of axilla and upper limb
C83.55	Lymphoblastic (diffuse) lymphoma, lymph nodes of inguinal region and lower limb
C83.56	Lymphoblastic (diffuse) lymphoma, intrapelvic lymph nodes
C83.57	Lymphoblastic (diffuse) lymphoma, spleen
C83.58	Lymphoblastic (diffuse) lymphoma, lymph nodes of multiple sites
C83.59	Lymphoblastic (diffuse) lymphoma, extranodal and solid organ sites
C83.7	Burkitt lymphoma
C83.70	Burkitt lymphoma, unspecified site
C83.71	Burkitt lymphoma, lymph nodes of head, face, and neck
C83.72	Burkitt lymphoma, intrathoracic lymph nodes
C83.73	Burkitt lymphoma, intra-abdominal lymph nodes
C83.74	Burkitt lymphoma, lymph nodes of axilla and upper limb
C83.75	Burkitt lymphoma, lymph nodes of inguinal region and lower limb
C83.76	Burkitt lymphoma, intrapelvic lymph nodes
C83.77	Burkitt lymphoma, spleen
C83.78	Burkitt lymphoma, lymph nodes of multiple sites
C83.79	Burkitt lymphoma, extranodal and solid organ sites
C83.8	Other non-follicular lymphoma
C83.80	Other non-follicular lymphoma, unspecified site
C83.81	Other non-follicular lymphoma, lymph nodes of head, face, and neck
C83.82	Other non-follicular lymphoma, intrathoracic lymph nodes
C83.83	Other non-follicular lymphoma, intra-abdominal lymph nodes
C83.84	Other non-follicular lymphoma, lymph nodes of axilla and upper limb
C83.85	Other non-follicular lymphoma, lymph nodes of inguinal region and lower limb
C83.86	Other non-follicular lymphoma, intrapelvic lymph nodes
C83.87	Other non-follicular lymphoma, spleen
C83.88	Other non-follicular lymphoma, lymph nodes of multiple sites
C83.89	Other non-follicular lymphoma, extranodal and solid organ sites
[truncated: 322 more rows]

## Sheet: ST3
Supplementary Table 3. Meta-analysis PheWAS results between OUD cases and generic controls (Bonferroni p = 6.47E-05)
description	phecode	n_total	n_cases	n_controls	beta	SE	OR	upper 95% CI	lower 95% CI	p value	Bonferroni	I2 (%)	common	beta different
Other infectious and parasitic diseases	136	130083	3087	126996	1.802	0.037	6.059	6.132	5.986	0	TRUE	88.522	Y	Y
Protein-calorie malnutrition	260	131030	2873	128157	1.684	0.038	5.389	5.464	5.314	0	TRUE	25.086	Y	Y
Disorders of fluid, electrolyte, and acid-base balance	276	125106	13090	112016	1.807	0.019	6.09	6.128	6.052	0	TRUE	88.43	Y	Y
Electrolyte imbalance	276.1	128260	9463	118797	1.804	0.022	6.072	6.116	6.029	0	TRUE	96.877	Y	Y
Hyposmolality and/or hyponatremia	276.12	131309	3234	128075	1.864	0.037	6.451	6.523	6.379	0	TRUE	81.447	Y	Y
Hypopotassemia	276.14	130424	4820	125604	1.863	0.03	6.443	6.503	6.384	0	TRUE	94.517	Y	Y
Acid-base balance disorder	276.4	130891	3107	127784	1.959	0.038	7.09	7.164	7.015	0	TRUE	97.804	Y	Y
Acidosis	276.41	131182	2929	128253	1.967	0.039	7.146	7.223	7.069	0	TRUE	97.641	Y	Y
Hypovolemia	276.5	127311	5720	121591	1.803	0.028	6.067	6.121	6.012	0	TRUE	83.438	Y	Y
Iron deficiency anemias	280	130378	4853	125525	1.171	0.03	3.227	3.286	3.168	0	TRUE	87.697	Y	Y
Iron deficiency anemias, unspecified or not due to blood loss	280.1	130778	4281	126497	1.202	0.032	3.327	3.389	3.264	0	TRUE	88.598	Y	Y
Other anemias	285	124824	12673	112151	1.338	0.02	3.813	3.852	3.774	0	TRUE	59.024	Y	Y
Encounter for long-term (current) use of anticoagulants	286.2	131476	3985	127491	1.241	0.033	3.459	3.523	3.394	0	TRUE	97.522	Y	Y
Diseases of white blood cells	288	129375	4839	124536	1.615	0.03	5.026	5.085	4.968	0	TRUE	93.132	Y	Y
Elevated white blood cell count	288.2	130298	4031	126267	1.716	0.033	5.561	5.625	5.498	0	TRUE	90.069	Y	Y
Delirium dementia and amnestic and other cognitive disorders	290	131366	2671	128695	1.914	0.04	6.777	6.856	6.698	0	TRUE	0	Y	Y
Other specified nonpsychotic and/or transient mental disorders	291	129822	4942	124880	1.95	0.03	7.028	7.087	6.969	0	TRUE	95.712	Y	Y
Alteration of consciousness	291.8	130557	3610	126947	2.325	0.037	10.224	10.297	10.151	0	TRUE	98.986	Y	Y
Neurological disorders	292	127616	10693	116923	1.935	0.021	6.925	6.967	6.884	0	TRUE	94.092	Y	Y
Altered mental status	292.4	129763	6305	123458	2.483	0.029	11.983	12.039	11.926	0	TRUE	98.009	Y	Y
Schizophrenia and other psychotic disorders	295	131088	4269	126819	1.986	0.032	7.286	7.35	7.223	0	TRUE	67.498	Y	Y
Schizophrenia	295.1	132681	2049	130632	1.801	0.046	6.053	6.142	5.964	0	TRUE	0	Y	Y
Psychosis	295.3	131756	2822	128934	2.025	0.04	7.575	7.653	7.497	0	TRUE	81.209	Y	N
Mood disorders	296	123455	31955	91500	2.664	0.017	14.355	14.389	14.322	0	TRUE	0	Y	Y
Bipolar	296.1	129662	9176	120486	2.411	0.024	11.144	11.19	11.098	0	TRUE	96.813	Y	N
Depression	296.2	123142	26830	96312	2.392	0.017	10.939	10.972	10.906	0	TRUE	96.762	Y	Y
Major depressive disorder	296.22	125355	20285	105070	2.242	0.017	9.413	9.447	9.379	0	TRUE	0	Y	Y
Suicidal ideation or attempt	297	129242	10519	118723	2.395	0.023	10.969	11.014	10.925	0	TRUE	99.399	Y	Y
Suicidal ideation	297.1	130750	6342	124408	3.113	0.033	22.494	22.559	22.43	0	TRUE	24.437	Y	N
Anxiety disorders	300	120738	32265	88473	2.187	0.017	8.907	8.94	8.875	0	TRUE	0	Y	Y
Anxiety disorder	300.1	121614	27834	93780	1.888	0.016	6.609	6.641	6.577	0	TRUE	97.169	Y	Y
Generalized anxiety disorder	300.11	130673	7712	122961	1.289	0.024	3.631	3.678	3.583	0	TRUE	96.62	Y	N
Agorophobia, social phobia, and panic disorder	300.12	130867	4246	126621	1.707	0.032	5.515	5.577	5.452	0	TRUE	78.337	Y	Y
Dysthymic disorder	300.4	130757	3113	127644	1.719	0.037	5.578	5.65	5.505	0	TRUE	95.812	Y	Y
Posttraumatic stress disorder	300.9	131000	7463	123537	2.808	0.028	16.575	16.629	16.52	0	TRUE	0	Y	Y
Personality disorders	301	131680	2302	129378	2.483	0.047	11.978	12.071	11.885	0	TRUE	87.355	Y	N
Antisocial/borderline personality disorder	301.2	132606	1448	131158	2.638	0.062	13.986	14.109	13.864	0	TRUE	83.977	Y	N
Adjustment reaction	304	127718	7691	120027	1.381	0.024	3.978	4.026	3.93	0	TRUE	93.626	Y	Y
Other mental disorder	306	128022	6308	121714	1.302	0.027	3.678	3.731	3.626	0	TRUE	73.146	Y	Y
Pervasive developmental disorders	313	130325	7076	123249	1.115	0.026	3.051	3.101	3.001	0	TRUE	97.384	Y	Y
Attention deficit hyperactivity disorder	313.1	130702	5979	124723	1.24	0.027	3.455	3.508	3.401	0	TRUE	97.066	Y	Y
Develomental delays and disorders	315	131487	2897	128590	1.762	0.039	5.823	5.899	5.748	0	TRUE	97.689	Y	N
Alcohol-related disorders	317	128009	11875	116134	2.598	0.022	13.437	13.48	13.395	0	TRUE	86.694	Y	Y
Alcoholism	317.1	128586	9201	119385	2.473	0.024	11.857	11.904	11.81	0	TRUE	82.295	Y	Y
Tobacco use disorder	318	122723	23143	99580	2.908	0.018	18.317	18.352	18.282	0	TRUE	95.644	Y	Y
Sleep disorders	327	125998	11092	114906	1.025	0.021	2.787	2.828	2.745	0	TRUE	97.402	Y	Y
Insomnia	327.4	128383	7027	121356	1.142	0.025	3.134	3.184	3.084	0	TRUE	80.086	Y	Y
Pain	338	122637	21894	100743	1.727	0.016	5.624	5.656	5.591	0	TRUE	99.458	Y	Y
Acute pain	338.1	126238	11788	114450	1.496	0.02	4.462	4.501	4.422	0	TRUE	99.289	Y	Y
Chronic pain	338.2	126137	15360	110777	1.927	0.018	6.87	6.906	6.834	0	TRUE	99.423	Y	Y
Epilepsy, recurrent seizures, convulsions	345	130696	7643	123053	1.426	0.024	4.162	4.209	4.115	0	TRUE	98.09	Y	Y
Convulsions	345.3	131014	6393	124621	1.468	0.026	4.342	4.393	4.29	0	TRUE	97.614	Y	Y
Other conditions of brain	348	131335	3274	128061	1.354	0.036	3.873	3.943	3.803	0	TRUE	29.009	Y	Y
Abnormal movement	350	129078	6803	122275	1.029	0.026	2.798	2.849	2.747	0	TRUE	92.511	Y	Y
Chronic pain syndrome	355.1	132146	3433	128713	2.851	0.043	17.303	17.388	17.219	0	TRUE	98.044	Y	Y
Inflammatory and toxic neuropathy	357	131833	2692	129141	1.495	0.039	4.46	4.537	4.383	0	TRUE	30.942	Y	Y
Hypertension	401	124764	30921	93843	0.833	0.015	2.301	2.331	2.271	0	TRUE	98.068	Y	Y
Essential hypertension	401.1	124885	30582	94303	0.831	0.015	2.296	2.326	2.266	0	TRUE	98.001	Y	Y
Ischemic Heart Disease	411	127212	10370	116842	0.994	0.022	2.701	2.744	2.658	0	TRUE	98.905	Y	Y
Angina pectoris	411.3	129169	3758	125411	1.526	0.034	4.6	4.667	4.532	0	TRUE	99.498	Y	Y
Pulmonary heart disease	415	131942	3155	128787	1.471	0.036	4.352	4.423	4.28	0	TRUE	95.041	Y	Y
Nonspecific chest pain	418	120530	27289	93241	1.28	0.016	3.595	3.626	3.564	0	TRUE	98.369	Y	Y
Carditis	420	131733	2453	129280	1.719	0.041	5.576	5.658	5.495	0	TRUE	90.123	Y	Y
Endocarditis	420.3	132702	1374	131328	2.593	0.064	13.375	13.5	13.25	0	TRUE	86.849	Y	Y
Cardiac conduction disorders	426	127171	7260	119911	1.248	0.025	3.485	3.534	3.436	0	TRUE	98.214	Y	Y
Abnormal electrocardiogram [ECG] [EKG]	426.7	128972	4333	124639	1.499	0.032	4.478	4.54	4.416	0	TRUE	98.962	Y	Y
Cardiac dysrhythmias	427	120207	25239	94968	1.344	0.016	3.834	3.866	3.802	0	TRUE	99.437	Y	Y
Other specified cardiac dysrhythmias	427.3	129062	4344	124718	1.275	0.032	3.58	3.642	3.518	0	TRUE	95.428	Y	Y
Arrhythmia (cardiac) NOS	427.5	125455	9535	115920	1.556	0.022	4.741	4.784	4.697	0	TRUE	0	Y	Y
Tachycardia NOS	427.7	127122	7916	119206	1.848	0.024	6.348	6.396	6.301	0	TRUE	98.836	Y	Y
Other venous embolism and thrombosis	452	131052	4070	126982	1.475	0.032	4.372	4.435	4.309	0	TRUE	12.085	Y	Y
Encounter for long-term (current) use of anticoagulants, antithrombotics, aspirin	457	130083	3135	126948	1.441	0.036	4.224	4.295	4.152	0	TRUE	4.201	Y	Y
Encounter for long-term (current) use of aspirin	457.3	130288	2948	127340	1.441	0.038	4.224	4.298	4.151	0	TRUE	0	Y	Y
Hypotension	458	129219	4777	124442	1.721	0.03	5.589	5.648	5.53	0	TRUE	96.83	Y	Y
Hypotension NOS	458.9	130155	3928	126227	1.846	0.033	6.335	6.4	6.269	0	TRUE	96.771	Y	Y
Pneumonia	480	129048	9020	120028	1.649	0.022	5.204	5.248	5.16	0	TRUE	97.241	Y	Y
Bacterial pneumonia	480.1	131772	2518	129254	1.641	0.041	5.162	5.242	5.083	0	TRUE	21.63	Y	Y
Asthma	495	126964	13478	113486	0.9	0.02	2.46	2.499	2.42	0	TRUE	90.915	Y	Y
Chronic airway obstruction	496	130719	5220	125499	1.802	0.029	6.064	6.121	6.008	0	TRUE	88.754	Y	Y
Chronic bronchitis	496.2	132452	1851	130601	2.114	0.05	8.283	8.38	8.185	0	TRUE	93.509	Y	Y
Obstructive chronic bronchitis	496.21	132785	1529	131256	2.265	0.056	9.632	9.743	9.522	0	TRUE	94.762	Y	Y
Pneumonitis due to inhalation of food or vomitus	501	132187	1424	130763	2.404	0.06	11.072	11.19	10.954	0	TRUE	94.72	Y	Y
Pulmonary congestion and hypostasis	503	131414	2772	128642	1.585	0.039	4.879	4.955	4.803	0	TRUE	89.282	Y	Y
Pleurisy; pleural effusion	507	130362	5322	125040	1.403	0.028	4.068	4.124	4.012	0	TRUE	0	Y	Y
Pulmonary collapse; interstitial and compensatory emphysema	508	128577	6420	122157	1.551	0.026	4.716	4.767	4.665	0	TRUE	0	Y	Y
Respiratory failure, insufficiency, arrest	509	130962	5666	125296	1.873	0.028	6.509	6.564	6.453	0	TRUE	98.793	Y	Y
Respiratory failure	509.1	131804	4423	127381	1.973	0.032	7.193	7.255	7.13	0	TRUE	98.437	Y	Y
Other diseases of lung	510	130219	3540	126679	1.303	0.035	3.679	3.746	3.611	0	TRUE	82.938	Y	Y
Other symptoms of respiratory system	512	115820	34038	81782	1.073	0.015	2.924	2.954	2.894	0	TRUE	98.948	Y	Y
Painful respiration	512.2	129897	3670	126227	1.489	0.034	4.434	4.5	4.367	0	TRUE	91.22	Y	Y
Shortness of breath	512.7	124115	14949	109166	1.334	0.019	3.798	3.834	3.761	0	TRUE	95.517	Y	Y
Cough	512.8	121222	21261	99961	0.899	0.017	2.456	2.49	2.422	0	TRUE	99.333	N	N
Other dyspnea	512.9	126425	11587	114838	0.969	0.021	2.635	2.676	2.594	0	TRUE	92.716	Y	Y
Abnormal findings examination of lungs	514	128103	8069	120034	1.755	0.024	5.782	5.828	5.735	0	TRUE	0	Y	Y
Diseases of hard tissues of teeth	521	131236	3015	128221	1.666	0.038	5.29	5.364	5.216	0	TRUE	98.828	Y	Y
Dental caries	521.1	131349	2953	128396	1.658	0.038	5.251	5.326	5.176	0	TRUE	98.804	Y	Y
Diseases of pulp and periapical tissues	522	132235	1616	130619	2.075	0.053	7.966	8.07	7.862	0	TRUE	8.82	Y	Y
Periapical abscess	522.5	132463	1426	131037	2.134	0.057	8.447	8.558	8.336	0	TRUE	0	Y	Y
Other diseases of the teeth and supporting structures	525	131245	2827	128418	2.147	0.041	8.558	8.637	8.478	0	TRUE	95.565	Y	Y
Diseases of esophagus	530	123271	20282	102989	0.74	0.017	2.097	2.131	2.063	0	TRUE	94.33	Y	Y
Esophagitis, GERD and related diseases	530.1	123518	19468	104050	0.713	0.018	2.039	2.074	2.005	0	TRUE	94.996	Y	Y
GERD	530.11	124019	18002	106017	0.727	0.018	2.068	2.104	2.033	0	TRUE	91.368	Y	Y
Chronic liver disease and cirrhosis	571	130209	5975	124234	1.239	0.027	3.453	3.506	3.4	0	TRUE	30.579	Y	Y
Other chronic nonalcoholic liver disease	571.5	130374	5735	124639	1.221	0.028	3.391	3.445	3.337	0	TRUE	38.744	Y	Y
Cirrhosis of liver without mention of alcohol	571.51	132919	2033	130886	1.847	0.047	6.342	6.434	6.25	0	TRUE	98.689	Y	Y
Nonspecific elevation of levels of transaminase or lactic acid dehydrogenase [LDH]	573.6	131400	2439	128961	1.63	0.041	5.102	5.183	5.021	0	TRUE	92.785	Y	Y
Diseases of pancreas	577	132535	2286	130249	1.631	0.043	5.109	5.192	5.025	0	TRUE	0	Y	Y
Renal failure	585	130733	8488	122245	1.569	0.023	4.802	4.848	4.757	0	TRUE	99.007	Y	Y
Acute renal failure	585.1	131424	6276	125148	1.886	0.027	6.593	6.646	6.54	0	TRUE	98.902	Y	Y
Urinary tract infection	591	125474	11466	114008	1.069	0.022	2.913	2.956	2.871	0	TRUE	0	Y	Y
Superficial cellulitis and abscess	681	126101	14296	111805	1.901	0.019	6.694	6.731	6.657	0	TRUE	97.208	Y	Y
Cellulitis and abscess of arm/hand	681.3	131773	4060	127713	2.738	0.038	15.448	15.523	15.374	0	TRUE	87.707	Y	Y
Cellulitis and abscess of leg, except foot	681.5	131490	4473	127017	2.057	0.032	7.823	7.885	7.76	0	TRUE	95.772	Y	Y
Cellulitis and abscess of trunk	681.7	131801	2497	129304	1.759	0.041	5.808	5.889	5.727	0	TRUE	0	Y	Y
Chronic ulcer of skin	707	131873	2313	129560	1.668	0.043	5.301	5.385	5.218	0	TRUE	94.08	Y	Y
Osteomyelitis, periostitis, and other infections involving bone	710	132274	2171	130103	2.088	0.046	8.067	8.158	7.976	0	TRUE	97.658	Y	Y
Osteomyelitis	710.1	132824	2029	130795	2.109	0.048	8.237	8.331	8.143	0	TRUE	97.699	Y	Y
Unspecified osteomyelitis	710.19	132959	1678	131281	2.201	0.054	9.035	9.14	8.93	0	TRUE	96.489	Y	Y
Spinal stenosis	720	130527	4856	125671	1.211	0.03	3.358	3.417	3.3	0	TRUE	0	Y	Y
Spondylosis and allied disorders	721	127759	10012	117747	1.064	0.022	2.897	2.941	2.854	0	TRUE	97.776	Y	Y
Spondylosis without myelopathy	721.1	127951	9614	118337	1.069	0.022	2.913	2.957	2.869	0	TRUE	97.593	Y	Y
Intervertebral disc disorders	722	127385	12040	115345	1.068	0.02	2.91	2.95	2.87	0	TRUE	10.821	Y	Y
Degeneration of intervertebral disc	722.6	128897	8012	120885	1.096	0.024	2.991	3.039	2.944	0	TRUE	70.877	Y	Y
Other disorders of soft tissues	729	129108	4916	124192	1.695	0.03	5.445	5.503	5.387	0	TRUE	84.2	Y	Y
Pain in joint	745	118295	40412	77883	0.703	0.015	2.02	2.049	1.99	0	TRUE	95.95	N	N
Back pain	760	120722	28331	92391	1.386	0.016	4.001	4.031	3.97	0	TRUE	83.485	Y	Y
Cervicalgia	761	126281	13975	112306	1.088	0.019	2.969	3.007	2.932	0	TRUE	96.927	Y	Y
Thoracic or lumbosacral neuritis or radiculitis, unspecified	763	130916	6700	124216	1.04	0.026	2.83	2.881	2.779	0	TRUE	0	Y	Y
Sciatica	764	130718	6311	124407	1.167	0.027	3.213	3.265	3.161	0	TRUE	60.066	Y	Y
Neuralgia, neuritis, and radiculitis NOS	766	131401	2963	128438	1.57	0.038	4.806	4.88	4.732	0	TRUE	0	Y	Y
Myalgia and myositis unspecified	770	128245	8038	120207	1.164	0.024	3.203	3.251	3.156	0	TRUE	0	Y	Y
Swelling of limb	771.1	126728	9832	116896	1.565	0.022	4.783	4.826	4.74	0	TRUE	96.641	Y	Y
Edema	782.3	128336	7125	121211	1.684	0.025	5.387	5.436	5.338	0	TRUE	98.161	Y	Y
Fever of unknown origin	783	123998	13171	110827	1.491	0.019	4.44	4.478	4.402	0	TRUE	86.929	Y	Y
Abdominal pain	785	117999	31635	86364	1.15	0.016	3.16	3.19	3.129	0	TRUE	93.695	Y	Y
Syncope and collapse	788	128433	7677	120756	0.974	0.025	2.65	2.699	2.601	0	TRUE	57.784	Y	Y
Nausea and vomiting	789	122000	13929	108071	1.628	0.019	5.094	5.132	5.057	0	TRUE	85.208	Y	Y
Malaise and fatigue	798	120038	20751	99287	0.944	0.017	2.57	2.603	2.536	0	TRUE	0	Y	Y
Fracture of vertebral column without mention of spinal cord injury	805	132408	2456	129952	1.566	0.041	4.786	4.867	4.706	0	TRUE	0	Y	Y
Skull and face fracture and other intercranial injury	819	131528	3374	128154	1.445	0.035	4.244	4.313	4.174	0	TRUE	83.451	Y	Y
Open wounds of head; neck; and trunk	870	128747	4778	123969	1.46	0.03	4.305	4.364	4.246	0	TRUE	34.359	Y	Y
Open wounds of extremities	871	127153	7281	119872	1.155	0.025	3.175	3.224	3.125	0	TRUE	0	Y	Y
Contusion	916	124933	7934	116999	1.485	0.024	4.414	4.461	4.366	0	TRUE	73.921	Y	Y
Poisoning by antibiotics	960	128984	3298	125686	1.761	0.036	5.819	5.889	5.748	0	TRUE	0	Y	Y
Allergy/adverse effect of penicillin	960.2	130780	2215	128565	1.646	0.043	5.187	5.271	5.102	0	TRUE	0	Y	Y
Opiates and related narcotics causing adverse effects in therapeutic use	965.1	130813	1967	128846	2.565	0.053	13.002	13.106	12.898	0	TRUE	97.508	Y	Y
Poisoning by psychotropic agents	969	132086	1380	130706	3.117	0.074	22.579	22.724	22.435	0	TRUE	57.664	Y	N
Personal history of allergy to medicinal agents	977	128733	3879	124854	2.02	0.034	7.539	7.606	7.473	0	TRUE	24.72	Y	Y
Adverse drug events and drug allergies	979	129447	3374	126073	2.292	0.038	9.896	9.97	9.823	0	TRUE	89.872	Y	Y
Sepsis and SIRS	994	131723	2937	128786	2.03	0.039	7.612	7.689	7.535	0	TRUE	95.707	Y	Y
Sepsis	994.2	131960	2712	129248	2.049	0.041	7.76	7.84	7.679	0	TRUE	95.874	Y	Y
Sprains and strains of back and neck	841	129036	3965	125071	1.236	0.033	3.441	3.505	3.376	4.25e-307	TRUE	87.595	Y	Y
Congestive heart failure; nonhypertensive	428	131315	4937	126378	1.117	0.03	3.054	3.113	2.996	5.37e-305	TRUE	96.828	Y	Y
Hyperpotassemia	276.13	131795	2584	129211	1.501	0.04	4.486	4.565	4.408	6.42e-305	TRUE	93.602	Y	Y
Other local infections of skin and subcutaneous tissue	686	130802	2173	128629	1.623	0.044	5.069	5.154	4.983	3.26e-302	TRUE	0	Y	Y
Fracture of lower limb	800	131643	5141	126502	1.087	0.029	2.966	3.023	2.909	6.82e-302	TRUE	0	Y	Y
Disorders of mineral metabolism	275	130925	3541	127384	1.279	0.035	3.592	3.66	3.524	1.08e-297	TRUE	96.515	Y	Y
Symptoms and disorders of the joints	741	126048	11638	114410	0.786	0.021	2.194	2.236	2.152	5.4e-297	TRUE	33.049	N	N
Other and unspecified disorders of back	724	130375	4099	126276	1.197	0.033	3.309	3.373	3.245	2.97e-295	TRUE	92.703	Y	Y
Spinal stenosis of lumbar region	720.1	131785	2999	128786	1.358	0.037	3.888	3.961	3.815	3.79e-290	TRUE	77.468	Y	Y
Other headache syndromes	339	128852	7843	121009	0.907	0.025	2.476	2.525	2.427	5.45e-289	TRUE	16.097	Y	Y
Encephalopathy, not elsewhere classified	348.8	131962	2046	129916	1.619	0.045	5.05	5.138	4.961	1.11e-283	TRUE	0	Y	Y
Ascites (non malignant)	572	131802	1788	130014	1.748	0.049	5.745	5.841	5.65	1.39e-283	TRUE	91.062	Y	Y
Other symptoms involving abdomen and pelvis	579	129547	3068	126479	1.33	0.037	3.783	3.855	3.71	6.23e-283	TRUE	91.125	Y	Y
Poisoning by analgesics, antipyretics, and antirheumatics	965	131634	1161	130473	2.289	0.064	9.867	9.993	9.741	3.38e-279	TRUE	0	Y	Y
Abnormal serum enzyme levels	573.9	131291	3236	128055	1.29	0.036	3.631	3.702	3.56	1.02e-278	TRUE	94.581	Y	Y
Precordial pain	418.1	130918	2472	128446	1.463	0.041	4.319	4.4	4.238	2.6e-276	TRUE	97.705	Y	Y
Acute pulmonary heart disease	415.1	132837	1925	130912	1.644	0.047	5.176	5.267	5.085	1.86e-273	TRUE	90.459	Y	Y
Pulmonary embolism and infarction, acute	415.11	132924	1862	131062	1.669	0.047	5.308	5.401	5.215	2.1e-272	TRUE	88.047	Y	Y
Conduct disorders	312	131833	1468	130365	1.897	0.054	6.663	6.769	6.557	2.64e-269	TRUE	47.137	Y	N
Emphysema	496.1	132490	1506	130984	1.86	0.053	6.421	6.526	6.317	3.06e-267	TRUE	33.563	Y	Y
Acute posthemorrhagic anemia	285.1	130962	2605	128357	1.407	0.04	4.084	4.163	4.005	5.18e-267	TRUE	61.033	Y	Y
Cellulitis and abscess of face/neck	681.2	132397	1597	130800	1.8	0.052	6.052	6.153	5.951	6.99e-267	TRUE	88.774	Y	Y
Candidiasis	112	129721	3370	126351	1.247	0.036	3.481	3.551	3.41	2.95e-266	TRUE	0	Y	Y
Other symptoms/disorders or the urinary system	599	123283	12837	110446	0.722	0.021	2.06	2.1	2.019	4.11e-263	TRUE	75.732	Y	Y
Type 2 diabetes	250.2	130204	11020	119184	0.752	0.022	2.122	2.164	2.079	1.02e-262	TRUE	98.789	Y	Y
Alcoholic liver damage	317.11	132953	1219	131734	2.127	0.062	8.394	8.514	8.273	9.83e-262	TRUE	60.589	Y	Y
Thrombocytopenia	287.3	131622	2650	128972	1.367	0.04	3.922	4	3.844	2.63e-261	TRUE	54.493	Y	Y
Purpura and other hemorrhagic conditions	287	131342	2917	128425	1.305	0.038	3.689	3.763	3.614	8.37e-261	TRUE	0	Y	Y
Postlaminectomy syndrome	722.8	133069	1182	131887	2.158	0.063	8.65	8.772	8.527	4.6e-260	TRUE	17.476	Y	Y
Gastritis and duodenitis	535	129638	4853	124785	1.05	0.031	2.858	2.918	2.799	7.85e-260	TRUE	90.626	Y	Y
Hematemesis	578.1	132871	1168	131703	2.172	0.063	8.773	8.897	8.649	1.06e-258	TRUE	0	Y	Y
Suicide or self-inflicted injury	297.2	132408	936	131472	2.748	0.08	15.604	15.761	15.447	1.49e-257	TRUE	0	Y	N
Displacement of intervertebral disc	722.1	129913	6039	123874	0.95	0.028	2.587	2.641	2.532	3.05e-256	TRUE	89.216	N	N
Gastrointestinal hemorrhage	578	129320	8056	121264	0.841	0.025	2.318	2.367	2.27	4.27e-256	TRUE	93.172	Y	Y
Osteoarthrosis NOS	740.9	127913	10147	117766	0.77	0.023	2.161	2.205	2.116	9.26e-255	TRUE	97.609	N	Y
Other and unspecified disc disorder	722.9	132164	1743	130421	1.66	0.049	5.259	5.355	5.163	7.73e-253	TRUE	59.538	Y	Y
Congestive heart failure (CHF) NOS	428.1	131729	3923	127806	1.127	0.033	3.085	3.15	3.02	1.79e-252	TRUE	93.209	Y	Y
Deep vein thrombosis [DVT]	452.2	132533	2160	130373	1.48	0.044	4.393	4.478	4.307	5.3e-252	TRUE	0	Y	Y
Hallucinations	292.6	132635	952	131683	2.585	0.077	13.269	13.42	13.119	8.62e-250	TRUE	31.955	Y	Y
Other disorders of circulatory system	459	130726	3050	127676	1.257	0.037	3.516	3.589	3.443	2.44e-249	TRUE	93.269	Y	Y
Other peripheral nerve disorders	351	129391	6122	123269	0.928	0.028	2.53	2.584	2.476	6.52e-247	TRUE	96.608	N	N
Insulin pump user	250.3	132271	3330	128941	1.205	0.036	3.338	3.408	3.267	9.69e-246	TRUE	98.411	Y	Y
Somatoform disorder	303.4	132602	1322	131280	1.899	0.057	6.678	6.789	6.566	5.02e-244	TRUE	0	Y	N
Diabetes mellitus	250	130062	11570	118492	0.714	0.021	2.041	2.083	1.999	2.08e-243	TRUE	98.883	N	N
Disorders of magnesium metabolism	275.3	132525	1274	131251	2.006	0.06	7.437	7.555	7.319	2.48e-243	TRUE	98.218	Y	Y
Disturbance of skin sensation	687.4	127863	8379	119484	0.813	0.024	2.255	2.303	2.207	1.99e-242	TRUE	88.654	Y	Y
Other abnormal blood chemistry	790.6	128246	6449	121797	0.899	0.027	2.457	2.51	2.404	1.17e-241	TRUE	28.252	Y	Y
Other biliary tract disease	575	131201	2264	128937	1.41	0.043	4.097	4.181	4.014	2.26e-238	TRUE	30.791	Y	Y
Paranoid disorders	295.2	132650	985	131665	2.329	0.071	10.269	10.408	10.13	1.93e-236	TRUE	38.191	Y	N
Wheezing	512.1	130700	2641	128059	1.307	0.04	3.694	3.772	3.616	2.99e-236	TRUE	89.766	Y	Y
Osteoarthrosis	740	125822	16303	109519	0.62	0.019	1.859	1.897	1.822	1.87e-233	TRUE	0	N	N
Hemorrhage of gastrointestinal tract	578.9	131847	2603	129244	1.304	0.04	3.683	3.761	3.604	5.13e-233	TRUE	83.191	Y	Y
Hypertensive heart and/or renal disease	401.2	130781	3482	127299	1.157	0.036	3.179	3.249	3.11	1.77e-232	TRUE	98.703	Y	Y
Abnormality of gait	350.2	131189	3724	127465	1.105	0.034	3.019	3.086	2.953	7.43e-231	TRUE	0	Y	Y
Psychogenic and somatoform disorders	303	132094	1856	130238	1.522	0.047	4.582	4.675	4.489	2.5e-227	TRUE	92.904	Y	N
Arthropathy NOS	716.9	130411	3214	127197	1.173	0.036	3.233	3.305	3.162	3.51e-227	TRUE	0	Y	Y
Joint effusions	741.4	129575	5801	123774	0.911	0.028	2.487	2.542	2.431	1.25e-225	TRUE	0	Y	Y
Symptoms involving digestive system	561	129069	7423	121646	0.825	0.026	2.281	2.331	2.23	5.56e-225	TRUE	90.339	Y	Y
Other arthropathies	716	129977	3546	126431	1.116	0.035	3.054	3.123	2.986	1.21e-223	TRUE	50.528	Y	Y
Type 2 diabetes with neurological manifestations	250.24	132579	2232	130347	1.378	0.043	3.968	4.052	3.883	1.67e-223	TRUE	95.129	Y	Y
Arthropathy associated with infections	711	132979	1000	131979	2.195	0.069	8.977	9.112	8.842	3.37e-223	TRUE	84.934	Y	Y
Chronic renal failure [CKD]	585.3	132012	4083	127929	1.044	0.033	2.841	2.906	2.776	1.26e-219	TRUE	98.373	Y	Y
Chronic ulcer of leg or foot	707.2	132698	1515	131183	1.652	0.052	5.219	5.322	5.117	1.55e-218	TRUE	83.518	Y	Y
Shock	797	132556	1321	131235	1.789	0.057	5.983	6.094	5.871	7.92e-218	TRUE	92.613	Y	Y
Noninfectious gastroenteritis	558	129931	5115	124816	0.942	0.03	2.565	2.624	2.507	5.5e-217	TRUE	16.774	Y	Y
Gastritis and duodenitis, NOS	535.9	130937	3202	127735	1.154	0.037	3.172	3.244	3.1	1.82e-216	TRUE	89.077	Y	Y
Rhabdomyolysis	772.4	133090	824	132266	2.613	0.084	13.638	13.802	13.474	7.77e-215	TRUE	68.09	Y	Y
Pneumococcal pneumonia	480.11	132515	1483	131032	1.649	0.053	5.202	5.306	5.099	3.95e-214	TRUE	0	Y	Y
Acute pancreatitis	577.1	133030	1323	131707	1.755	0.056	5.784	5.894	5.673	1.53e-213	TRUE	22.708	Y	Y
Retention of urine	599.2	131491	2368	129123	1.301	0.042	3.675	3.757	3.592	7.84e-211	TRUE	95.258	Y	Y
Coagulation defects	286	129091	3877	125214	1.033	0.034	2.808	2.875	2.742	2.04e-205	TRUE	0.932	Y	Y
Other disorders of biliary tract	575.8	132571	986	131585	2.045	0.067	7.732	7.863	7.6	1.06e-204	TRUE	44.369	Y	Y
Pyogenic arthritis	711.1	133175	824	132351	2.468	0.081	11.796	11.954	11.637	1.49e-204	TRUE	91.507	Y	Y
Pyelonephritis	590	132467	1615	130852	1.537	0.051	4.653	4.752	4.554	4.43e-203	TRUE	0	Y	Y
Difficulty in walking	741.3	131879	2312	129567	1.285	0.042	3.616	3.699	3.533	4.08e-202	TRUE	0	Y	Y
Fracture of unspecified bones	809	130064	5983	124081	0.846	0.028	2.331	2.386	2.276	2.44e-199	TRUE	40.19	N	Y
Symptoms involving nervous and musculoskeletal systems	781	130967	2387	128580	1.259	0.042	3.521	3.603	3.439	1.05e-198	TRUE	50.172	Y	Y
Benign neoplasm of skin	216	127935	12484	115451	-0.942	0.031	0.39	0.451	0.329	5.3e-198	TRUE	76.086	Y	Y
Other open wound of head and face	870.3	131399	2084	129315	1.34	0.045	3.819	3.907	3.732	1.03e-197	TRUE	0	Y	Y
Myocardial infarction	411.2	131341	3723	127618	1.025	0.034	2.787	2.854	2.72	1.01e-196	TRUE	0	N	Y
Encounter for long-term (current) use of antibiotics	980	132322	1182	131140	1.793	0.06	6.007	6.124	5.889	4.03e-196	TRUE	76.567	Y	Y
Chronic pancreatitis	577.2	133160	834	132326	2.253	0.076	9.516	9.665	9.368	1.64e-193	TRUE	40.129	Y	Y
Circulatory disease NEC	459.9	131380	2196	129184	1.29	0.044	3.633	3.718	3.548	6.11e-193	TRUE	84.621	Y	Y
Rash and other nonspecific skin eruption	687.1	125694	10355	115339	0.673	0.023	1.96	2.004	1.915	3.1e-191	TRUE	85.976	Y	Y
Fluid overload	276.6	132359	1571	130788	1.505	0.052	4.504	4.606	4.403	1.53e-186	TRUE	96.669	Y	Y
Splenomegaly	579.2	132405	1290	131115	1.656	0.057	5.236	5.348	5.125	2.36e-186	TRUE	91.641	Y	Y
Cholelithiasis and cholecystitis	574	131746	3723	128023	0.998	0.035	2.712	2.78	2.644	1.53e-183	TRUE	73.083	N	N
Cellulitis and abscess of foot, toe	681.6	132959	920	132039	2.002	0.07	7.404	7.54	7.268	4.03e-182	TRUE	87.175	Y	Y
Acute osteomyelitis	710.11	133059	823	132236	2.225	0.077	9.252	9.404	9.1	1.76e-181	TRUE	95.582	Y	Y
Dysuria	599.3	127931	6088	121843	0.812	0.028	2.252	2.308	2.197	6.05e-180	TRUE	69.569	Y	Y
Dysphagia	532	130606	5338	125268	0.845	0.03	2.328	2.386	2.27	1.95e-179	TRUE	93.013	Y	Y
Liver abscess and sequelae of chronic liver disease	571.8	132857	1219	131638	1.681	0.059	5.369	5.485	5.254	3.22e-179	TRUE	95.314	Y	Y
Abnormal results of function study of liver	573.7	130980	3793	127187	0.977	0.034	2.656	2.723	2.589	1.07e-178	TRUE	95.428	Y	Y
Asthma with exacerbation	495.2	131524	3870	127654	0.969	0.034	2.635	2.702	2.568	3.21e-177	TRUE	90.877	N	N
Other disorders of liver	573	131349	2282	129067	1.215	0.043	3.372	3.456	3.288	1.7e-176	TRUE	90.304	Y	Y
Peptic ulcer (excl. esophageal)	531	131774	1604	130170	1.424	0.051	4.156	4.255	4.057	5.39e-175	TRUE	54.707	Y	Y
Polyneuropathy in diabetes	250.6	132816	1580	131236	1.447	0.051	4.25	4.351	4.149	1.19e-174	TRUE	96.113	Y	Y
Spasm of muscle	772.2	131044	2919	128125	1.083	0.038	2.954	3.029	2.879	2.1e-174	TRUE	94.778	Y	Y
Fracture of upper limb	803	131719	5461	126258	0.822	0.029	2.275	2.333	2.218	9.58e-174	TRUE	0	Y	Y
Abnormal sputum	516	132564	1295	131269	1.581	0.056	4.86	4.971	4.75	3.32e-173	TRUE	71.711	Y	Y
Dizziness and giddiness (Light-headedness and vertigo)	386.9	125283	11213	114070	0.628	0.022	1.874	1.918	1.83	4.11e-173	TRUE	94.431	Y	Y
Fracture of ribs	807	132594	1236	131358	1.606	0.058	4.981	5.094	4.868	3.22e-170	TRUE	58.386	Y	Y
Intestinal obstruction without mention of hernia	560	132003	2172	129831	1.213	0.044	3.364	3.45	3.278	4.1e-168	TRUE	89.201	Y	Y
Septic shock	994.21	132901	892	132009	1.94	0.07	6.962	7.1	6.824	5.88e-168	TRUE	91.768	Y	Y
Heart failure with preserved EF [Diastolic heart failure]	428.4	132839	1487	131352	1.46	0.053	4.305	4.409	4.201	1.09e-167	TRUE	96.323	Y	Y
Empyema and pneumothorax	506	132570	1664	130906	1.368	0.05	3.927	4.024	3.83	1.52e-167	TRUE	0	Y	Y
Fracture of ankle and foot	801	131123	4388	126735	0.882	0.032	2.416	2.479	2.353	4.77e-165	TRUE	79.238	Y	Y
Abnormal involuntary movements	350.1	131233	2953	128280	1.043	0.038	2.839	2.914	2.764	1.17e-162	TRUE	94.833	Y	Y
Other disorders of the kidney and ureters	586	129927	4165	125762	0.896	0.033	2.449	2.514	2.384	3.39e-162	TRUE	0	N	Y
Hemoptysis	516.1	132759	1176	131583	1.598	0.059	4.945	5.061	4.83	4.9e-161	TRUE	31.674	Y	Y
Other disorders of stomach and duodenum	537	131705	2447	129258	1.12	0.042	3.065	3.147	2.983	2.34e-157	TRUE	96.741	Y	Y
Poisoning/allergy of sulfonamides	961.1	132009	1037	130972	1.681	0.063	5.373	5.497	5.25	9.43e-157	TRUE	0	Y	Y
Cerebrovascular disease	433	130291	5561	124730	0.779	0.029	2.179	2.236	2.122	4.71e-156	TRUE	0	N	Y
Hereditary and idiopathic peripheral neuropathy	356	131765	2223	129542	1.155	0.043	3.174	3.259	3.089	9.12e-156	TRUE	41.779	Y	Y
Other abnormal glucose	250.42	130278	5017	125261	0.811	0.031	2.251	2.311	2.191	4.17e-155	TRUE	89.393	Y	Y
Dependence on respirator [Ventilator] or supplemental oxygen	509.8	132691	919	131772	1.794	0.068	6.016	6.149	5.883	2.17e-154	TRUE	65.475	Y	Y
Phlebitis and thrombophlebitis	451	132282	1332	130950	1.464	0.055	4.322	4.43	4.213	3.53e-154	TRUE	0	Y	Y
Other CNS infection and poliomyelitis	324	133221	654	132567	2.275	0.086	9.729	9.898	9.56	4.03e-153	TRUE	73.718	Y	Y
Chronic osteomyelitis	710.12	133114	726	132388	2.094	0.081	8.118	8.276	7.96	6.14e-149	TRUE	95.14	Y	Y
Bronchitis	497	129675	2871	126804	1.009	0.039	2.743	2.819	2.666	3.94e-147	TRUE	55.118	Y	Y
Muscle weakness	772.3	131541	2266	129275	1.121	0.043	3.068	3.153	2.983	7.37e-147	TRUE	58.977	Y	Y
Adult failure to thrive	260.3	132950	759	132191	1.927	0.075	6.866	7.014	6.718	3.89e-144	TRUE	0	Y	Y
Osteoarthritis; localized	740.1	128278	10314	117964	0.586	0.023	1.796	1.841	1.751	5.8e-144	TRUE	91.313	N	N
Transient alteration of awareness	292.5	132800	1027	131773	1.617	0.064	5.04	5.165	4.916	9e-143	TRUE	92.34	Y	Y
Musculoskeletal symptoms referable to limbs	771	132028	1749	130279	1.236	0.049	3.443	3.538	3.347	1.75e-142	TRUE	63.741	Y	Y
Cerebral ischemia	433.3	131638	2544	129094	1.04	0.041	2.829	2.909	2.748	1.36e-141	TRUE	50.706	Y	Y
Other symptoms referable to back	724.8	132388	1481	130907	1.332	0.053	3.79	3.894	3.687	1.23e-140	TRUE	85.668	Y	Y
Hypertensive chronic kidney disease	401.22	132406	2148	130258	1.126	0.045	3.082	3.169	2.994	6.4e-140	TRUE	97.529	Y	Y
Cholelithiasis	574.1	131881	3038	128843	0.96	0.038	2.612	2.687	2.538	1.15e-139	TRUE	68.864	N	Y
Abdominal hernia	550	130000	6732	123268	0.683	0.027	1.98	2.033	1.926	2.99e-139	TRUE	94.384	N	Y
Osteoarthrosis, localized, primary	740.11	128930	9563	119367	0.59	0.024	1.803	1.849	1.757	5.52e-137	TRUE	94.499	N	N
Gingival and periodontal diseases	523	131437	2041	129396	1.155	0.047	3.176	3.267	3.084	3.63e-136	TRUE	98.831	N	N
Urinary calculus	594	130802	5015	125787	0.762	0.031	2.143	2.204	2.083	1.4e-135	TRUE	93.292	N	Y
Transient cerebral ischemia	433.31	131838	2446	129392	1.035	0.042	2.816	2.898	2.734	3.42e-135	TRUE	64.132	Y	Y
Solitary pulmonary nodule	514.2	132401	1963	130438	1.143	0.046	3.136	3.226	3.045	4.09e-135	TRUE	0	Y	Y
Migraine	340	128126	9195	118931	0.607	0.025	1.834	1.882	1.786	2.89e-134	TRUE	33.913	N	N
Disorders of calcium/phosphorus metabolism	275.5	132077	1506	130571	1.289	0.052	3.631	3.733	3.528	5.39e-134	TRUE	89.372	Y	Y
Functional digestive disorders	564	128848	5638	123210	0.727	0.03	2.068	2.126	2.01	6.91e-134	TRUE	95.451	Y	Y
Cystitis	592.1	131655	2394	129261	1.057	0.043	2.877	2.961	2.792	1.72e-133	TRUE	68.488	Y	Y
Cystitis and urethritis	592	130894	2976	127918	0.953	0.039	2.592	2.669	2.516	1.22e-132	TRUE	85.046	Y	Y
Fracture of hand or wrist	804	131555	3758	127797	0.85	0.035	2.34	2.409	2.272	2.43e-131	TRUE	92.798	Y	Y
Urinary incontinence	599.4	131388	2627	128761	0.993	0.041	2.7	2.78	2.62	1.2e-129	TRUE	81.254	Y	Y
severe protein-calorie malnutrition	260.2	133016	779	132237	1.8	0.075	6.049	6.195	5.903	5.98e-129	TRUE	93.633	Y	Y
Cellulitis and abscess of fingers/toes	681.1	131807	2250	129557	1.052	0.044	2.864	2.949	2.778	6.82e-129	TRUE	53.674	Y	Y
Complex regional/central pain syndrome	355	133031	815	132216	1.718	0.071	5.572	5.712	5.432	8.9e-128	TRUE	76.204	Y	Y
Complication of internal orthopedic device	858	132327	1585	130742	1.226	0.051	3.409	3.509	3.309	1.39e-127	TRUE	76.24	Y	Y
Aplastic anemia	284	133027	930	132097	1.655	0.069	5.235	5.371	5.1	2.14e-126	TRUE	98.532	Y	Y
Anemia of chronic disease	285.2	132339	1355	130984	1.338	0.056	3.811	3.921	3.701	6.09e-126	TRUE	97.86	Y	Y
Cardiac arrest	427.42	133160	815	132345	1.735	0.073	5.667	5.809	5.524	1.23e-125	TRUE	96.212	N	N
Abnormal coagulation profile	286.9	132372	1272	131100	1.348	0.057	3.85	3.961	3.739	4.09e-125	TRUE	0	Y	Y
Chronic ulcer of unspecified site	707.3	132901	622	132279	1.994	0.084	7.346	7.51	7.181	1.15e-124	TRUE	0	Y	Y
Obesity	278.1	126617	15514	111103	0.47	0.02	1.6	1.639	1.561	1.63e-124	TRUE	95.992	N	Y
Disorders of function of stomach	536	131082	2633	128449	0.971	0.041	2.64	2.72	2.56	2.12e-124	TRUE	95.06	Y	Y
Hypoglycemia	251.1	132510	1081	131429	1.453	0.061	4.275	4.395	4.154	1.44e-123	TRUE	83.193	Y	Y
Osteoporosis, osteopenia and pathological fracture	743	129535	6239	123296	0.672	0.028	1.959	2.014	1.903	2.89e-123	TRUE	82.803	Y	Y
Fracture of neck of femur	800.1	133025	1142	131883	1.407	0.06	4.086	4.203	3.969	4.21e-123	TRUE	0	Y	Y
Cardiac arrest and ventricular fibrillation	427.4	133068	953	132115	1.555	0.066	4.737	4.867	4.607	2.86e-121	TRUE	96.25	Y	Y
Renal failure NOS	585.2	132556	1183	131373	1.365	0.059	3.917	4.032	3.802	1.69e-119	TRUE	77.739	Y	Y
Other and unspecified coagulation defects	286.7	129964	2080	127884	1.055	0.045	2.871	2.96	2.782	1.79e-119	TRUE	84.539	Y	Y
Other and unspecified disorders of the nervous system	349	132462	802	131660	1.664	0.072	5.282	5.422	5.141	1.92e-119	TRUE	36.798	Y	Y
Peritonitis and retroperitoneal infections	567	132815	1143	131672	1.385	0.06	3.994	4.111	3.878	3.5e-119	TRUE	60.472	Y	Y
Malunion and nonunion of fracture	733.8	132870	1261	131609	1.309	0.057	3.703	3.814	3.591	3.54e-117	TRUE	56.62	Y	Y
Ventral hernia	550.5	132789	1267	131522	1.304	0.057	3.684	3.795	3.572	2.28e-116	TRUE	82.419	Y	Y
Decubitus ulcer	707.1	132826	790	132036	1.656	0.073	5.238	5.38	5.096	4.06e-115	TRUE	89.779	Y	Y
Pancytopenia	284.1	133171	784	132387	1.734	0.076	5.662	5.811	5.513	5.76e-115	TRUE	98.361	Y	Y
Hypertensive heart disease	401.21	131504	1574	129930	1.192	0.052	3.292	3.395	3.19	6.83e-115	TRUE	97.879	Y	Y
Other inflammatory spondylopathies	715	132654	1517	131137	1.188	0.052	3.279	3.382	3.177	2.24e-114	TRUE	0	Y	Y
Cervical radiculitis	765	131800	3636	128164	0.802	0.036	2.229	2.299	2.159	1.95e-112	TRUE	47.229	Y	Y
Abnormal glucose	250.4	129701	6422	123279	0.63	0.028	1.878	1.933	1.823	7.48e-112	TRUE	93.117	N	Y
Cardiomegaly	416	130264	3100	127164	0.847	0.038	2.333	2.408	2.258	4.34e-109	TRUE	0	Y	Y
Portal hypertension	571.81	133234	769	132465	1.648	0.074	5.196	5.342	5.051	7.25e-109	TRUE	95.525	Y	Y
Fracture of tibia and fibula	800.3	132576	1785	130791	1.073	0.049	2.926	3.021	2.83	2.08e-108	TRUE	0	Y	Y
Acute and subacute necrosis of liver	573.4	132911	441	132470	2.399	0.109	11.009	11.222	10.797	2.78e-108	TRUE	80.545	Y	Y
Other intestinal obstruction	560.4	132796	1297	131499	1.246	0.057	3.477	3.588	3.366	9.17e-108	TRUE	92.713	Y	Y
Disease of tricuspid valve	394.7	131152	1010	130142	1.394	0.063	4.029	4.154	3.905	3.88e-107	TRUE	0	Y	Y
Heart failure with reduced EF [Systolic or combined heart failure]	428.3	132899	1830	131069	1.062	0.048	2.892	2.987	2.798	9.73e-107	TRUE	96.086	Y	Y
Fracture of foot	801.1	132400	2105	130295	0.99	0.045	2.692	2.78	2.604	1.21e-106	TRUE	0	N	N
Gastroparesis	536.3	133143	735	132408	1.629	0.075	5.099	5.245	4.952	1.2e-105	TRUE	0	Y	Y
Rheumatic disease of the heart valves	394	130236	1790	128446	1.061	0.049	2.888	2.984	2.793	2.35e-105	TRUE	39.154	Y	Y
Chronic Kidney Disease, Stage III	585.33	133040	1996	131044	1.005	0.046	2.731	2.822	2.64	3.34e-104	TRUE	88.158	Y	Y
Disorders of phosphorus metabolism	275.53	132833	790	132043	1.568	0.072	4.797	4.939	4.655	7.98e-104	TRUE	93.059	Y	Y
Nonrheumatic tricuspid valve disorders	395.3	132205	779	131426	1.561	0.072	4.762	4.904	4.62	3.93e-103	TRUE	56.584	Y	Y
Infective connective tissue disorders	712	133314	405	132909	2.514	0.117	12.351	12.58	12.123	4.23e-103	TRUE	79.957	Y	Y
Hyperosmolality and/or hypernatremia	276.11	132892	672	132220	1.687	0.078	5.401	5.555	5.248	1.54e-102	TRUE	65.533	Y	Y
Intracranial hemorrhage	430	132757	1569	131188	1.108	0.052	3.03	3.131	2.929	3.6e-102	TRUE	81.306	Y	Y
Other acquired musculoskeletal deformity	738	131638	2895	128743	0.845	0.039	2.329	2.406	2.251	7.04e-102	TRUE	49.202	Y	Y
Hematuria	593	129990	4466	125524	0.698	0.033	2.011	2.075	1.946	9.31e-101	TRUE	0	N	Y
Concussion	817	131988	1164	130824	1.267	0.06	3.55	3.667	3.433	4.34e-100	TRUE	91.892	N	N
Aphasia/speech disturbance	292.1	131756	1824	129932	1.026	0.048	2.789	2.883	2.694	6.25e-100	TRUE	0	Y	Y
Acute cystitis	592.11	132342	1740	130602	1.058	0.05	2.882	2.98	2.783	2.51e-99	TRUE	0	Y	Y
Blood in stool	578.2	131387	3633	127754	0.756	0.036	2.13	2.2	2.059	9.04e-99	TRUE	93.683	Y	Y
Respiratory abnormalities	513	131079	1403	129676	1.148	0.055	3.152	3.259	3.045	3.05e-98	TRUE	84.026	N	N
Other diseases of respiratory system, not elsewhere classified	519	130001	2440	127561	0.898	0.043	2.454	2.537	2.37	3.84e-98	TRUE	89.858	Y	Y
Coronary atherosclerosis	411.4	130810	7471	123339	0.551	0.026	1.736	1.788	1.684	2.8e-96	TRUE	0	Y	Y
Other pulmonary inflamation or edema	505	132722	856	131866	1.437	0.069	4.208	4.343	4.073	3.18e-96	TRUE	82.436	Y	Y
Acquired spondylolisthesis	738.4	132465	1764	130701	1.023	0.049	2.781	2.878	2.685	3.2e-96	TRUE	36.663	Y	Y
Overweight, obesity and other hyperalimentation	278	124069	19458	104611	0.382	0.018	1.465	1.501	1.429	8.54e-95	TRUE	91.176	Y	Y
Peripheral vascular disease, unspecified	443.9	132445	1876	130569	0.986	0.048	2.681	2.774	2.587	1.56e-94	TRUE	75.842	N	Y
Disorders involving the immune mechanism	279	127657	3927	123730	0.723	0.035	2.061	2.13	1.992	2.17e-94	TRUE	40.563	Y	Y
Other disorders of intestine	569	130403	4186	126217	0.699	0.034	2.011	2.078	1.945	6.04e-94	TRUE	96.142	Y	Y
Calculus of kidney	594.1	131427	4234	127193	0.691	0.034	1.995	2.061	1.929	1.89e-93	TRUE	95.283	N	Y
Paralytic ileus	560.1	132588	711	131877	1.549	0.076	4.709	4.858	4.56	7.27e-93	TRUE	72.092	Y	Y
Diaphragmatic hernia	550.2	131571	2423	129148	0.875	0.043	2.399	2.483	2.315	4.95e-92	TRUE	96.053	Y	Y
Swelling, mass, or lump in head and neck [Space-occupying lesion, intracranial NOS]	293.1	130484	3704	126780	0.731	0.036	2.077	2.147	2.006	5.35e-92	TRUE	81.464	N	N
Open wound of hand except finger(s)	871.1	132024	1494	130530	1.075	0.053	2.931	3.035	2.827	2.43e-91	TRUE	59.975	N	N
Esophageal bleeding (varices/hemorrhage)	530.2	132793	1312	131481	1.135	0.056	3.111	3.222	3.001	1.79e-90	TRUE	83.097	Y	Y
Morbid obesity	278.11	130025	6983	123042	0.552	0.027	1.737	1.791	1.683	7.52e-90	TRUE	95.87	N	Y
Heart valve disorders	395	128564	5162	123402	0.624	0.031	1.867	1.928	1.806	1.53e-89	TRUE	68.9	N	Y
Complications of cardiac/vascular device, implant, and graft	854	132508	819	131689	1.409	0.07	4.092	4.23	3.954	2.16e-89	TRUE	0	Y	Y
Disorders of adrenal glands	255	132588	1261	131327	1.149	0.057	3.155	3.267	3.042	3.87e-89	TRUE	63.845	Y	Y
Visual disturbances	368	129405	4290	125115	0.673	0.034	1.96	2.026	1.893	1.63e-88	TRUE	56.953	Y	Y
Mycoses	117	133026	612	132414	1.631	0.082	5.111	5.272	4.95	5.09e-88	TRUE	76.438	Y	Y
Pulmonary insufficiency or respiratory failure following trauma and surgery	509.3	132556	1070	131486	1.228	0.062	3.414	3.535	3.292	1.76e-87	TRUE	0	Y	Y
Occlusion of cerebral arteries	433.2	132315	2435	129880	0.842	0.043	2.32	2.404	2.237	3.35e-86	TRUE	26.685	Y	Y
Aseptic necrosis of bone	733.4	133159	597	132562	1.625	0.083	5.08	5.242	4.918	7.2e-86	TRUE	0	Y	Y
Chronic pulmonary heart disease	415.2	132592	1290	131302	1.121	0.057	3.067	3.179	2.955	8.58e-86	TRUE	92.992	N	N
Fracture of pelvis	802	133252	816	132436	1.389	0.071	4.012	4.15	3.873	9.05e-86	TRUE	86.515	Y	Y
Peptic ulcer, site unspecified	531.4	132570	701	131869	1.489	0.076	4.432	4.581	4.283	1.88e-85	TRUE	0	Y	Y
Lymphadenitis	289.4	129496	3735	125761	0.703	0.036	2.021	2.091	1.95	2.03e-85	TRUE	0	N	N
Sacroiliitis NEC	715.1	133177	763	132414	1.427	0.073	4.164	4.307	4.022	2.35e-85	TRUE	0	Y	Y
Respiratory insufficiency	509.2	132742	907	131835	1.323	0.068	3.753	3.886	3.621	3.72e-85	TRUE	94.356	Y	Y
Other immunological findings	279.7	132185	1990	130195	0.923	0.047	2.517	2.61	2.425	6.49e-85	TRUE	95.604	N	N
Other disorders of peritoneum	568	132145	912	131233	1.308	0.067	3.698	3.829	3.566	9.18e-85	TRUE	83.528	Y	Y
Chronic obstructive asthma	495.1	132882	546	132336	1.681	0.087	5.371	5.541	5.201	8.24e-84	TRUE	0	Y	Y
Cerebral artery occlusion, with cerebral infarction	433.21	132492	2217	130275	0.863	0.045	2.37	2.458	2.283	2.8e-83	TRUE	24.26	Y	Y
Adverse effects of sedatives or other central nervous system depressants and anesthetics	967	132686	439	132247	1.906	0.099	6.727	6.922	6.533	1.8e-82	TRUE	75.907	Y	Y
Disorders of sacrum	724.1	132650	1789	130861	0.951	0.05	2.587	2.684	2.49	3.62e-82	TRUE	0	Y	Y
Other paralytic syndromes	344	133013	869	132144	1.312	0.068	3.712	3.846	3.578	3.8e-82	TRUE	0	Y	Y
Abnormal heart sounds	396	131227	2501	128726	0.817	0.043	2.264	2.348	2.181	4.73e-82	TRUE	0	Y	Y
Disorders of protein plasma/amino-acid transport and metabolism	270	131373	1441	129932	1.041	0.054	2.831	2.938	2.725	5.5e-82	TRUE	60.544	Y	Y
Secondary diabetes mellitus	249	133218	754	132464	1.407	0.073	4.083	4.226	3.939	8.17e-82	TRUE	73.876	N	N
Systemic inflammatory response syndrome (SIRS)	994.1	132915	454	132461	1.842	0.096	6.307	6.496	6.118	2.73e-81	TRUE	0	Y	Y
Adrenal hypofunction	255.2	133082	685	132397	1.467	0.077	4.337	4.489	4.186	2.49e-80	TRUE	88.64	Y	Y
Curvature of spine	737	131942	2167	129775	0.861	0.046	2.365	2.454	2.276	8.47e-80	TRUE	88.467	Y	Y
Type 2 diabetes with renal manifestations	250.22	132898	1652	131246	0.965	0.051	2.625	2.725	2.525	2.07e-79	TRUE	93.609	N	N
Personal history of diseases of digestive system	564.9	132477	1210	131267	1.101	0.059	3.006	3.122	2.891	1.68e-77	TRUE	93.217	Y	Y
Incisional hernia	550.6	133147	791	132356	1.33	0.072	3.781	3.922	3.641	4.14e-77	TRUE	0	Y	Y
Anorexia	260.6	132499	630	131869	1.479	0.08	4.388	4.545	4.231	4.92e-76	TRUE	0	Y	Y
Peripheral vascular disease	443	131923	2885	129038	0.739	0.04	2.095	2.173	2.016	5.39e-76	TRUE	0	N	Y
Bariatric surgery	539	133134	2261	130873	0.825	0.045	2.282	2.37	2.194	1.63e-75	TRUE	67.412	N	N
Osteoarthrosis, generalized	740.2	132488	1596	130892	0.958	0.052	2.606	2.708	2.504	2.48e-75	TRUE	83.226	Y	Y
Certain early complications of trauma or procedure	958	132775	503	132272	1.673	0.091	5.327	5.506	5.148	5.75e-75	TRUE	88.702	N	N
Coma	348.7	132844	419	132425	1.862	0.102	6.436	6.635	6.236	6.53e-75	TRUE	88.301	Y	Y
Other disorders of bladder	596	132149	1956	130193	0.865	0.048	2.374	2.467	2.281	7.97e-74	TRUE	64.523	Y	Y
Fracture of radius and ulna	803.2	132617	2552	130065	0.764	0.042	2.147	2.23	2.064	4.17e-73	TRUE	0	Y	Y
Other disorders of gallbladder	575.7	132167	677	131490	1.395	0.077	4.034	4.186	3.882	1.22e-72	TRUE	34.754	Y	Y
Spondylosis with myelopathy	721.2	132886	848	132038	1.251	0.069	3.493	3.629	3.356	2.02e-72	TRUE	81.531	Y	Y
Orthostatic hypotension	458.1	132563	953	131610	1.188	0.066	3.28	3.41	3.151	6.61e-72	TRUE	94.367	Y	Y
Disorders of plasma protein metabolism	270.3	131598	1229	130369	1.047	0.059	2.849	2.964	2.734	2.52e-71	TRUE	40.878	Y	Y
Diseases of the oral soft tissues, excluding lesions specific for gingiva and tongue	528	130992	2374	128618	0.781	0.044	2.183	2.269	2.097	7.67e-71	TRUE	27.221	Y	Y
Osteoporosis NOS	743.11	132156	2650	129506	0.751	0.042	2.12	2.202	2.037	1.21e-70	TRUE	92.557	Y	Y
Other dyschromia	694.2	130773	6569	124204	-0.71	0.04	0.492	0.57	0.413	2.35e-70	TRUE	77.298	Y	Y
Gastric ulcer	531.2	132938	629	132309	1.425	0.08	4.157	4.314	3.999	2.48e-70	TRUE	70.71	Y	Y
Fracture of humerus	803.1	132996	1181	131815	1.053	0.06	2.867	2.984	2.751	4.23e-70	TRUE	0	Y	Y
Allergies, other	949	129958	2550	127408	0.763	0.043	2.145	2.23	2.06	8.71e-70	TRUE	98.446	Y	Y
Osteoporosis	743.1	132015	2853	129162	0.722	0.041	2.059	2.139	1.979	1.09e-69	TRUE	89.349	Y	Y
Complication due to other implant and internal device	859	132424	730	131694	1.309	0.075	3.703	3.849	3.557	5.01e-69	TRUE	0.24	Y	Y
Injuries to the nervous system	907	132591	930	131661	1.166	0.066	3.208	3.339	3.078	5.93e-69	TRUE	23.901	Y	Y
Iron deficiency anemia secondary to blood loss (chronic)	280.2	132614	1246	131368	1.024	0.058	2.784	2.898	2.669	8.32e-69	TRUE	0	Y	Y
Other forms of chronic heart disease	414	131117	1498	129619	0.94	0.054	2.561	2.666	2.456	1.17e-68	TRUE	0	N	Y
Intracranial hemorrhage (injury)	818	132987	758	132229	1.286	0.073	3.617	3.761	3.473	1.18e-68	TRUE	80.977	Y	Y
Extrapyramidal disease and abnormal movement disorders	333	132187	2137	130050	0.803	0.046	2.232	2.322	2.141	3.1e-68	TRUE	82.593	Y	Y
Glucocorticoid deficiency	255.21	133202	562	132640	1.488	0.085	4.427	4.595	4.26	4.97e-68	TRUE	87.184	Y	Y
Osteopenia or other disorder of bone and cartilage	743.9	130755	3668	127087	0.637	0.037	1.891	1.963	1.819	7.79e-68	TRUE	42.037	Y	Y
Restless legs syndrome	327.71	132858	1039	131819	1.093	0.063	2.982	3.106	2.858	1.56e-66	TRUE	64.249	Y	Y
Dyschromia and Vitiligo	694	130623	6832	123791	-0.664	0.039	0.515	0.59	0.439	2.37e-66	TRUE	23.572	Y	Y
Gastrointestinal complications	569.2	132779	1119	131660	1.061	0.062	2.889	3.01	2.768	2.48e-66	TRUE	92.619	Y	Y
Memory loss	292.3	132361	1823	130538	0.848	0.049	2.335	2.432	2.239	4.85e-66	TRUE	90.239	N	N
Functional disorders of bladder	596.5	132864	1494	131370	0.923	0.054	2.516	2.622	2.41	9.61e-66	TRUE	42.359	Y	Y
Renal dialysis	585.31	133056	1013	132043	1.109	0.065	3.032	3.16	2.904	8.71e-65	TRUE	97.32	Y	Y
Fracture of unspecified part of femur	800.2	133164	638	132526	1.346	0.08	3.842	3.998	3.686	3.61e-64	TRUE	0	Y	Y
Other hypertensive complications	401.3	132556	1416	131140	0.935	0.056	2.548	2.657	2.439	1.54e-63	TRUE	95.52	N	N
Fracture of patella	800.4	133110	709	132401	1.271	0.076	3.563	3.711	3.415	2.31e-63	TRUE	0	Y	Y
Other deficiency anemia	281	132436	967	131469	1.103	0.066	3.012	3.141	2.883	3.55e-63	TRUE	53.667	Y	Y
Complication of amputation stump	874	133429	287	133142	2.101	0.126	8.176	8.424	7.929	3.51e-62	TRUE	0	Y	Y
Diseases of the jaws	526	130993	2432	128561	0.723	0.044	2.06	2.146	1.974	9.13e-61	TRUE	82.443	N	N
Anemia in chronic kidney disease	285.21	133193	838	132355	1.159	0.071	3.186	3.324	3.047	3.03e-60	TRUE	93.69	Y	Y
Hyperhidrosis	705.8	131819	1851	129968	0.804	0.049	2.235	2.332	2.139	1.39e-59	TRUE	0	Y	Y
Hemorrhage or hematoma complicating a procedure	850	132182	853	131329	1.123	0.07	3.075	3.211	2.938	1.11e-58	TRUE	0	N	N
Fracture of clavicle or scapula	803.3	133022	995	132027	1.043	0.065	2.837	2.964	2.71	2.47e-58	TRUE	0	N	N
Peritoneal adhesions (postoperative) (postinfection)	568.1	132573	566	132007	1.377	0.086	3.961	4.129	3.794	2.86e-58	TRUE	92.206	Y	Y
Encounter for long-term (current) use of antiplatelets/antithrombotics	457.2	132861	510	132351	1.433	0.089	4.191	4.366	4.016	3.07e-58	TRUE	5.826	Y	Y
Cholecystitis without cholelithiasis	574.3	132711	1046	131665	1.011	0.064	2.75	2.874	2.625	7.32e-57	TRUE	0	N	N
Complications of gastrostomy, colostomy and enterostomy	536.7	133352	280	133072	1.967	0.125	7.147	7.391	6.902	4.4e-56	TRUE	0	Y	Y
Symptoms involving respiratory system and other chest symptoms	519.9	131457	1181	130276	0.947	0.06	2.577	2.696	2.459	1.44e-55	TRUE	72.319	Y	Y
Pathologic fracture	743.2	132845	704	132141	1.196	0.076	3.308	3.458	3.158	2.57e-55	TRUE	68.596	Y	Y
Hyperventilation	513.4	132514	449	132065	1.481	0.095	4.398	4.584	4.213	5.12e-55	TRUE	0	N	N
Allergic rhinitis	476	125377	11775	113602	-0.425	0.027	0.654	0.707	0.6	7.26e-55	TRUE	97.858	Y	Y
Rheumatoid arthritis and other inflammatory polyarthropathies	714	132431	2506	129925	0.676	0.044	1.965	2.05	1.88	3.33e-54	TRUE	53.478	Y	Y
Other conditions of brain, NOS	348.9	131662	1778	129884	0.779	0.051	2.179	2.279	2.08	1.2e-53	TRUE	87.35	Y	Y
Sleep related movement disorders	327.7	132622	1346	131276	0.878	0.057	2.407	2.519	2.295	1.66e-53	TRUE	71.806	Y	Y
Jaundice (not of newborn)	573.5	132989	573	132416	1.294	0.084	3.646	3.811	3.481	1.75e-53	TRUE	0	Y	Y
Kyphoscoliosis and scoliosis	737.3	132333	1821	130512	0.772	0.05	2.165	2.263	2.067	1.76e-53	TRUE	87.362	Y	Y
Neoplasm of uncertain behavior of skin	173	131286	3788	127498	-0.844	0.055	0.43	0.538	0.322	2.68e-53	TRUE	19.803	Y	Y
Frequency of urination and polyuria	599.5	129346	4846	124500	0.502	0.033	1.653	1.717	1.588	5.44e-53	TRUE	76.825	N	N
Chronic Kidney Disease, Stage IV	585.34	133362	813	132549	1.092	0.072	2.981	3.121	2.84	2.29e-52	TRUE	88.029	Y	Y
Erythematous conditions	695	129633	5130	124503	0.49	0.032	1.632	1.695	1.569	5.23e-52	TRUE	0	Y	Y
Sprains and strains	840	124353	11930	112423	0.345	0.023	1.412	1.457	1.367	7.75e-52	TRUE	98.552	Y	Y
Hemiplegia	342	132707	935	131772	1.013	0.067	2.754	2.886	2.623	1.65e-51	TRUE	12.843	Y	Y
Vitamin B-complex deficiencies	261.2	132506	1847	130659	0.753	0.05	2.123	2.22	2.025	1.76e-51	TRUE	32.504	Y	Y
Symptoms affecting skin	687	131358	2604	128754	0.651	0.043	1.917	2.001	1.832	2.12e-51	TRUE	0	Y	Y
Late effects of cerebrovascular disease	433.8	132783	1028	131755	0.973	0.065	2.645	2.771	2.518	2.57e-51	TRUE	88.96	N	N
Type 1 diabetes	250.1	132424	2380	130044	0.675	0.045	1.965	2.053	1.877	2.69e-51	TRUE	97.625	N	N
Pruritus and related conditions	698	130964	2584	128380	0.65	0.043	1.915	2	1.83	3.69e-51	TRUE	19.12	Y	Y
Eating disorder	305.2	132828	1441	131387	0.843	0.056	2.324	2.434	2.214	3.76e-51	TRUE	18.826	Y	Y
Diabetes type 2 with peripheral circulatory disorders	250.25	133146	711	132435	1.144	0.076	3.138	3.287	2.989	4.23e-51	TRUE	54.594	Y	Y
Nonrheumatic mitral valve disorders	395.1	129673	3091	126582	0.596	0.04	1.815	1.893	1.737	1.08e-50	TRUE	65.492	N	N
Alkalosis	276.42	133027	297	132730	1.816	0.121	6.149	6.388	5.911	1.41e-50	TRUE	90.816	Y	Y
Cardiomyopathy	425	132241	2759	129482	0.623	0.042	1.865	1.946	1.783	1.52e-50	TRUE	89.448	N	Y
Specific nonpsychotic mental disorders due to brain damage	291.4	132733	1289	131444	0.873	0.058	2.395	2.51	2.28	1.69e-50	TRUE	92.728	Y	Y
Subarachnoid hemorrhage	430.1	133116	658	132458	1.173	0.079	3.232	3.386	3.077	5.95e-50	TRUE	52.879	N	N
Gangrene	791	133270	369	132901	1.542	0.105	4.674	4.879	4.468	4.91e-49	TRUE	0	Y	Y
Degenerative skin conditions and other dermatoses	702	130681	5794	124887	-0.598	0.041	0.55	0.63	0.47	6.56e-49	TRUE	89.02	Y	Y
Subjective visual disturbances	368.9	131959	902	131057	1.007	0.069	2.737	2.871	2.602	8.09e-49	TRUE	64.171	Y	Y
Obsessive-compulsive disorders	300.3	132902	1334	131568	0.838	0.057	2.312	2.425	2.199	3.71e-48	TRUE	0	Y	Y
Rheumatoid arthritis	714.1	132728	1853	130875	0.727	0.05	2.07	2.168	1.972	7.41e-48	TRUE	56.998	Y	Y
Vascular insufficiency of intestine	441	133187	399	132788	1.462	0.101	4.314	4.512	4.117	8.2e-48	TRUE	28.896	Y	Y
Other nutritional deficiency	263	132466	1372	131094	0.843	0.058	2.323	2.436	2.209	8.94e-48	TRUE	97.834	Y	Y
Atherosclerosis	440	132025	1703	130322	0.748	0.052	2.114	2.215	2.013	1.18e-47	TRUE	60.311	Y	Y
Deficiency anemias	281.9	133030	339	132691	1.585	0.109	4.88	5.095	4.666	1.25e-47	TRUE	0	Y	Y
Seborrheic keratosis	702.2	131190	4911	126279	-0.646	0.045	0.524	0.612	0.436	7.45e-47	TRUE	87.015	Y	Y
Pericarditis	420.2	132460	1100	131360	0.9	0.063	2.459	2.581	2.336	1.01e-46	TRUE	43.115	Y	Y
Ill-defined descriptions and complications of heart disease	429	129944	2524	127420	0.626	0.044	1.87	1.955	1.784	1.35e-46	TRUE	0	N	N
Type 1 diabetes with ketoacidosis	250.11	133381	377	133004	1.49	0.104	4.439	4.643	4.234	2.33e-46	TRUE	82.052	Y	Y
Arterial embolism and thrombosis	444	133031	555	132476	1.222	0.086	3.395	3.563	3.226	8.36e-46	TRUE	85.391	Y	Y
Hypocalcemia	275.51	132813	523	132290	1.246	0.088	3.476	3.649	3.303	4.24e-45	TRUE	71.96	Y	Y
Nephritis; nephrosis; renal sclerosis	580	132614	1150	131464	0.868	0.062	2.382	2.503	2.261	4.68e-45	TRUE	75.694	Y	Y
Meningitis	320	133157	488	132669	1.286	0.092	3.619	3.799	3.439	1.1e-44	TRUE	86.352	Y	Y
Obstruction of bile duct	575.2	133321	446	132875	1.333	0.095	3.793	3.98	3.606	1.52e-44	TRUE	0	Y	Y
Degenerative disease of the spinal cord	334	132572	1253	131319	0.829	0.059	2.292	2.408	2.175	2.67e-44	TRUE	74.529	Y	Y
Chronic kidney disease, Stage I or II	585.4	133054	1068	131986	0.89	0.064	2.436	2.562	2.311	3.51e-44	TRUE	89.189	N	N
Abnormal findings on examination of urine	598	132637	910	131727	0.953	0.069	2.592	2.727	2.458	1.13e-43	TRUE	0	Y	Y
Carbuncle and furuncle	686.1	132431	740	131691	1.052	0.076	2.864	3.013	2.715	1.45e-43	TRUE	93.54	N	N
Chronic venous insufficiency [CVI]	456	132682	1768	130914	0.709	0.051	2.032	2.132	1.931	1.53e-43	TRUE	53.364	N	Y
Septal Deviations/Turbinate Hypertrophy	470	131058	4973	126085	-0.603	0.044	0.547	0.633	0.462	1.69e-43	TRUE	0	Y	Y
Cyst of kidney, acquired	586.2	132327	1360	130967	0.791	0.057	2.205	2.317	2.092	3.29e-43	TRUE	75.145	N	Y
Radiotherapy	196	131740	3040	128700	0.555	0.041	1.742	1.822	1.662	1.68e-42	TRUE	59.138	N	N
Acute reaction to stress	300.8	132358	795	131563	0.998	0.073	2.712	2.855	2.569	1.8e-42	TRUE	0	Y	Y
Symptoms involving cardiovascular system	429.3	131179	1718	129461	0.71	0.052	2.035	2.137	1.933	1.88e-42	TRUE	74.619	N	Y
Other persistent mental disorders due to conditions classified elsewhere	290.3	132709	1205	131504	0.831	0.061	2.295	2.414	2.175	2.83e-42	TRUE	94.963	Y	Y
Type 1 diabetes with neurological manifestations	250.14	133270	471	132799	1.266	0.093	3.547	3.729	3.365	2.84e-42	TRUE	56.086	Y	Y
Kyphosis (acquired)	737.1	133192	372	132820	1.421	0.104	4.143	4.347	3.938	3.78e-42	TRUE	69.558	Y	Y
Postinflammatory pulmonary fibrosis	502	133008	594	132414	1.13	0.083	3.095	3.258	2.932	7.06e-42	TRUE	56.865	N	N
Primary/intrinsic cardiomyopathies	425.1	132400	2591	129809	0.586	0.043	1.796	1.881	1.712	7.18e-42	TRUE	86.97	N	Y
Vitamin deficiency	261	129397	8602	120795	0.354	0.026	1.424	1.476	1.373	7.34e-42	TRUE	96.838	N	Y
Epilepsy	345.1	132314	2425	129889	0.607	0.045	1.836	1.924	1.748	1.11e-41	TRUE	96.638	N	N
Chemotherapy	197	131561	3312	128249	0.527	0.039	1.694	1.771	1.617	2.41e-41	TRUE	22.876	N	N
Nerve root and plexus disorders	353	132836	1317	131519	0.784	0.058	2.19	2.305	2.076	3.63e-41	TRUE	68.915	Y	Y
Secondary thrombocytopenia	287.32	132789	317	132472	1.524	0.114	4.589	4.812	4.366	6.15e-41	TRUE	77.609	Y	Y
Other disorders of cervical region	723	132430	1267	131163	0.8	0.06	2.226	2.343	2.109	8.3e-41	TRUE	93.392	Y	Y
Hypoventilation	513.3	132692	632	132060	1.08	0.081	2.944	3.104	2.784	4.28e-40	TRUE	86.289	N	N
Heart failure NOS	428.2	132707	993	131714	0.868	0.066	2.383	2.513	2.253	3.23e-39	TRUE	81.506	N	N
Calculus of bile duct	574.2	133126	704	132422	1.013	0.077	2.754	2.906	2.602	3.26e-39	TRUE	0	N	N
Bundle branch block	426.3	132167	1295	130872	0.772	0.059	2.163	2.279	2.048	5.61e-39	TRUE	90.579	N	Y
Dyspepsia and other specified disorders of function of stomach	536.8	131487	1874	129613	0.654	0.05	1.923	2.022	1.824	1.13e-38	TRUE	0	N	N
Unstable angina (intermediate coronary syndrome)	411.1	132537	1490	131047	0.716	0.055	2.046	2.154	1.938	1.86e-38	TRUE	44.207	N	N
Ileostomy status	559	133430	440	132990	1.233	0.096	3.431	3.619	3.242	1.36e-37	TRUE	45.835	Y	Y
Atherosclerosis of the extremities	440.2	132981	1013	131968	0.84	0.066	2.317	2.446	2.188	1.53e-37	TRUE	0	N	N
Decreased white blood cell count	288.1	132495	1401	131094	0.73	0.057	2.075	2.186	1.963	2.02e-37	TRUE	48.627	Y	Y
Noninfectious disorders of lymphatic channels	450	133229	452	132777	1.205	0.095	3.337	3.523	3.151	7.6e-37	TRUE	46.638	Y	Y
Organic or persistent insomnia	327.41	132975	1217	131758	0.769	0.061	2.157	2.276	2.038	1.04e-36	TRUE	0	Y	Y
Intracerebral hemorrhage	430.2	133119	736	132383	0.955	0.076	2.597	2.746	2.449	2.58e-36	TRUE	0	N	N
Peripheral angiopathy in diseases classified elsewhere	443.7	133269	328	132941	1.39	0.111	4.017	4.234	3.8	3.67e-36	TRUE	0	Y	Y
Traumatic amputation	872	133277	574	132703	1.064	0.085	2.899	3.065	2.733	3.75e-36	TRUE	0	N	N
Corns and callosities	700	132981	845	132136	0.894	0.071	2.444	2.584	2.304	7.24e-36	TRUE	0	N	N
Disorders resulting from impaired renal function	588	133199	700	132499	0.974	0.078	2.647	2.801	2.494	1.68e-35	TRUE	86.259	N	N
Other specified erythematous conditions	695.8	132773	917	131856	0.856	0.069	2.353	2.488	2.217	4.72e-35	TRUE	0	N	N
Disorders of coccyx	724.2	132922	1305	131617	0.732	0.06	2.079	2.196	1.962	1.04e-34	TRUE	46.873	Y	Y
Dermatophytosis	110.1	129916	4911	125005	0.406	0.033	1.5	1.565	1.435	1.46e-34	TRUE	74.935	N	Y
Osteoarthrosis, localized, secondary	740.12	133210	796	132414	0.885	0.074	2.424	2.568	2.28	2.16e-33	TRUE	0	N	Y
Other disorders of metabolism	277	132168	1516	130652	0.668	0.056	1.95	2.06	1.84	9.55e-33	TRUE	90.88	N	Y
Bronchiectasis	496.3	133190	633	132557	0.973	0.082	2.646	2.806	2.486	9.99e-33	TRUE	0	N	N
Nonspecific abnormal findings on radiological and other examination of skull and head	346.1	132257	796	131461	0.883	0.074	2.418	2.563	2.272	1.03e-32	TRUE	78.997	N	N
Other diseases of blood and blood-forming organs	289	131153	1583	129570	0.653	0.055	1.92	2.028	1.813	1.08e-32	TRUE	0	N	N
Other abnormality of urination	599.9	131718	1814	129904	0.61	0.051	1.841	1.942	1.741	1.35e-32	TRUE	0	N	N
Intervertebral disc disorder with myelopathy	722.7	132989	553	132436	1.029	0.087	2.798	2.969	2.628	2.13e-32	TRUE	0	Y	Y
Ingrowing nail	703.1	132847	1033	131814	0.781	0.066	2.184	2.313	2.054	2.18e-32	TRUE	86.366	N	N
Cerebral edema and compression of brain	348.2	132909	902	132007	0.827	0.07	2.286	2.424	2.148	6.16e-32	TRUE	89.372	N	N
Cyst and pseudocyst of pancreas	577.3	133429	453	132976	1.11	0.096	3.034	3.222	2.846	4.53e-31	TRUE	77.968	Y	Y
Acquired foot deformities	735	131190	3146	128044	0.468	0.04	1.597	1.676	1.518	5.47e-31	TRUE	0	N	Y
Cardiogenic shock	797.1	133240	406	132834	1.157	0.1	3.182	3.378	2.985	7.44e-31	TRUE	0	Y	Y
Hypothyroidism NOS	244.4	130543	7366	123177	0.324	0.028	1.383	1.439	1.328	1.52e-30	TRUE	0	N	Y
Blindness and low vision	367.9	132522	827	131695	0.832	0.073	2.298	2.441	2.155	3.29e-30	TRUE	51.505	Y	Y
Heart valve replaced	395.6	133325	1010	132315	0.757	0.066	2.131	2.262	2.001	4.5e-30	TRUE	13.736	N	N
Polyarteritis nodosa and allied conditions	446	132917	888	132029	0.805	0.071	2.237	2.376	2.098	6.88e-30	TRUE	81.237	Y	Y
Disorder of skin and subcutaneous tissue NOS	689	129050	5270	123780	0.366	0.033	1.442	1.506	1.378	2.48e-29	TRUE	91.641	N	Y
Influenza	481	130481	1836	128645	0.574	0.051	1.775	1.875	1.674	6.59e-29	TRUE	77.793	N	N
Other acquired deformities of limbs	736	132341	1433	130908	0.636	0.057	1.889	2.001	1.777	1.02e-28	TRUE	32.873	N	N
Atrial fibrillation and flutter	427.2	132248	4600	127648	0.377	0.034	1.458	1.525	1.391	2.39e-28	TRUE	75.4	N	N
End stage renal disease	585.32	133295	1135	132160	0.709	0.064	2.032	2.158	1.906	3.22e-28	TRUE	96.587	N	Y
Elevated sedimentation rate	790.1	133236	370	132866	1.191	0.108	3.29	3.502	3.077	4.24e-28	TRUE	95.466	N	N
Dementias	290.1	132990	926	132064	0.769	0.07	2.158	2.296	2.021	4.42e-28	TRUE	91.809	Y	Y
Disorders of the autonomic nervous system	337	133084	609	132475	0.918	0.084	2.504	2.668	2.339	7.73e-28	TRUE	0	N	N
Other disorders of synovium, tendon, and bursa	727	128010	7587	120423	0.302	0.028	1.353	1.407	1.299	8.74e-28	TRUE	82.065	Y	Y
Hydronephrosis	595	132603	1520	131083	0.612	0.056	1.844	1.954	1.734	9.46e-28	TRUE	92.791	N	Y
Paroxysmal tachycardia, unspecified	427.1	132019	2735	129284	0.47	0.043	1.601	1.685	1.516	1.52e-27	TRUE	93.256	Y	Y
Systemic lupus erythematosus	695.42	133255	772	132483	0.82	0.076	2.271	2.42	2.122	4.23e-27	TRUE	0	N	N
Atrial fibrillation	427.21	132288	4417	127871	0.375	0.035	1.454	1.523	1.386	6.08e-27	TRUE	72.708	N	N
Nonspecific findings on examination of blood	790	132650	483	132167	1.002	0.093	2.724	2.907	2.54	7.86e-27	TRUE	56.458	Y	Y
Paroxysmal ventricular tachycardia	427.12	132673	1387	131286	0.62	0.058	1.859	1.973	1.745	1.95e-26	TRUE	83.384	Y	Y
Rosacea	695.3	132656	2009	130647	-0.792	0.075	0.453	0.599	0.307	2.73e-26	TRUE	0	Y	Y
Occlusion and stenosis of precerebral arteries	433.1	131981	1747	130234	0.553	0.053	1.739	1.842	1.636	9.02e-26	TRUE	0	N	N
Hypothyroidism	244	130434	7846	122588	0.289	0.028	1.335	1.389	1.281	1.42e-25	TRUE	37.343	N	N
Lupus (localized and systemic)	695.4	133228	843	132385	0.766	0.073	2.152	2.296	2.008	1.56e-25	TRUE	0	Y	Y
Atrioventricular [AV] block	426.2	132774	909	131865	0.734	0.07	2.084	2.222	1.946	1.73e-25	TRUE	59.014	Y	Y
Acne	706.1	130761	5494	125267	-0.412	0.04	0.662	0.74	0.584	3e-25	TRUE	91.177	Y	N
Immunity deficiency	279.1	132139	1093	131046	0.678	0.065	1.971	2.099	1.843	3.13e-25	TRUE	83.13	Y	Y
Dermatophytosis / Dermatomycosis	110	129419	5694	123725	0.326	0.031	1.385	1.447	1.324	3.22e-25	TRUE	43.053	N	Y
Subarachnoid hemorrhage (injury)	818.2	133286	294	132992	1.209	0.118	3.35	3.58	3.12	8.46e-25	TRUE	5.339	Y	Y
Palpitations	427.9	128491	9349	119142	0.265	0.026	1.304	1.355	1.253	8.61e-25	TRUE	98.844	N	Y
Cardiac pacemaker/device in situ	426.9	132958	1598	131360	0.56	0.055	1.751	1.859	1.644	1.52e-24	TRUE	4.06	Y	Y
Megaloblastic anemia	281.1	132988	615	132373	0.862	0.084	2.369	2.534	2.203	1.61e-24	TRUE	56.032	N	N
Hemorrhage of rectum and anus	578.8	131183	3555	127628	0.394	0.039	1.483	1.558	1.407	2.66e-24	TRUE	82.641	N	Y
Vitamin D deficiency	261.4	129942	7286	122656	0.287	0.029	1.332	1.388	1.276	8.71e-24	TRUE	97.26	N	Y
Other specified osteoporosis	743.13	133151	621	132530	0.843	0.084	2.323	2.488	2.159	1.14e-23	TRUE	0	Y	Y
Acute upper respiratory infections of multiple or unspecified sites	465	117858	22352	95506	0.184	0.018	1.202	1.238	1.166	1.4e-23	TRUE	99.574	Y	Y
Reflux esophagitis	530.14	132123	2370	129753	0.465	0.047	1.592	1.683	1.5	1.65e-23	TRUE	94.852	N	Y
Osteitis deformans and osteopathies associated with other disorders classified elsewhere	731	133339	307	133032	1.154	0.116	3.17	3.396	2.944	1.73e-23	TRUE	19.401	Y	Y
Dislocation	830	129850	5072	124778	0.328	0.033	1.388	1.453	1.323	3.94e-23	TRUE	93.389	Y	Y
Symptoms of the muscles	772	132512	895	131617	0.706	0.072	2.025	2.165	1.885	5.87e-23	TRUE	68.846	Y	Y
Nonspecific abnormal findings in stool contents	579.8	132516	1203	131313	0.617	0.063	1.854	1.977	1.731	7.26e-23	TRUE	0	N	N
Disorders of esophageal motility	530.5	133169	413	132756	0.995	0.101	2.705	2.904	2.507	8.04e-23	TRUE	56.166	Y	Y
Cardiac pacemaker in situ	426.91	133089	998	132091	0.666	0.068	1.947	2.08	1.814	8.58e-23	TRUE	0	N	N
Aphasia	292.11	133147	493	132654	0.914	0.093	2.493	2.676	2.311	8.78e-23	TRUE	0	N	N
Other aneurysm	442	132539	1948	130591	0.495	0.05	1.641	1.739	1.542	9.35e-23	TRUE	73.275	Y	Y
Digestive congenital anomalies	750	132913	524	132389	0.89	0.091	2.434	2.612	2.256	1e-22	TRUE	0	N	Y
Other chronic ischemic heart disease, unspecified	411.8	132141	2104	130037	0.476	0.049	1.61	1.705	1.514	1.5e-22	TRUE	39.812	N	N
Neutropenia	288.11	133047	644	132403	0.803	0.084	2.233	2.397	2.07	6.45e-22	TRUE	90.557	N	N
Nephritis and nephropathy without mention of glomerulonephritis	580.3	132959	657	132302	0.78	0.083	2.181	2.343	2.019	3.51e-21	TRUE	83.823	N	N
Hereditary hemolytic anemias	282	132643	689	131954	0.757	0.081	2.132	2.29	1.974	6.19e-21	TRUE	0	N	Y
Type 2 diabetes with ophthalmic manifestations	250.23	133071	754	132317	0.724	0.077	2.063	2.214	1.911	7.32e-21	TRUE	39.81	N	N
Atrophic gastritis	535.2	132598	688	131910	0.757	0.081	2.131	2.29	1.972	1.01e-20	TRUE	78.526	N	N
Actinic keratosis	702.1	132513	2091	130422	-0.635	0.068	0.53	0.664	0.397	1.09e-20	TRUE	19.15	Y	Y
Hidradenitis	705.3	133373	475	132898	0.892	0.096	2.441	2.628	2.253	1.14e-20	TRUE	75.611	N	N
Infection of the eye	369	128809	3427	125382	0.373	0.04	1.452	1.53	1.373	1.26e-20	TRUE	96.664	N	Y
Eustachian tube disorders	381.2	131327	2139	129188	-0.623	0.067	0.536	0.668	0.405	1.55e-20	TRUE	4.323	Y	Y
Elevated C-reactive protein (CRP)	790.8	133236	363	132873	0.999	0.108	2.716	2.928	2.504	2.22e-20	TRUE	73.645	Y	Y
Gross hematuria	593.1	133030	815	132215	0.688	0.075	1.991	2.137	1.844	2.97e-20	TRUE	0	N	Y
Left bundle branch block	426.32	133069	548	132521	0.823	0.09	2.277	2.453	2.101	4.62e-20	TRUE	80.622	N	Y
Myeloproliferative disease	200	133073	550	132523	0.819	0.089	2.267	2.443	2.092	5.6e-20	TRUE	0	Y	Y
Intestinal malabsorption (non-celiac)	557	133026	770	132256	0.717	0.079	2.049	2.204	1.894	1.27e-19	TRUE	97.078	Y	Y
Nephrotic syndrome without mention of glomerulonephritis	580.2	133368	376	132992	0.957	0.106	2.603	2.811	2.396	1.61e-19	TRUE	0	Y	Y
Mineral deficiency NEC	262	133126	718	132408	0.721	0.08	2.056	2.213	1.899	1.9e-19	TRUE	0	N	N
Secondary hyperparathyroidism (of renal origin)	588.2	133417	309	133108	1.05	0.117	2.858	3.086	2.629	2.07e-19	TRUE	75.414	N	N
Mild cognitive impairment	292.2	133256	463	132793	0.866	0.096	2.377	2.566	2.188	2.88e-19	TRUE	0	Y	Y
Abnormal mammogram	611.1	132241	4607	127634	-0.397	0.044	0.673	0.759	0.586	3.25e-19	TRUE	94.96	Y	Y
Synovitis and tenosynovitis	727.1	130486	3740	126746	0.342	0.038	1.408	1.483	1.333	3.42e-19	TRUE	80.592	N	N
Other disorders of arteries and arterioles	447	132368	1349	131019	0.533	0.06	1.704	1.821	1.586	7.5e-19	TRUE	81.687	N	N
Myopia	367.1	132316	2252	130064	-0.578	0.065	0.561	0.689	0.433	7.52e-19	TRUE	93.531	Y	N
Chronic pharyngitis and nasopharyngitis	472	130962	3262	127700	-0.451	0.051	0.637	0.737	0.537	1.07e-18	TRUE	0	Y	Y
Sleep apnea	327.3	130254	9015	121239	0.227	0.026	1.255	1.305	1.204	1.59e-18	TRUE	30.93	Y	Y
Trigeminal nerve disorders [CN5]	352.1	132990	667	132323	0.725	0.083	2.064	2.226	1.903	1.64e-18	TRUE	0	N	N
Complication of nervous system device, implant, and graft	855	133340	297	133043	1.042	0.119	2.835	3.068	2.601	2.18e-18	TRUE	77.15	N	N
Allergic reaction to food	930	131771	1837	129934	0.467	0.053	1.595	1.7	1.491	2.33e-18	TRUE	97.708	Y	Y
Diseases of sebaceous glands	706	128157	10207	117950	-0.243	0.028	0.784	0.839	0.729	3.01e-18	TRUE	95.627	Y	Y
Other upper respiratory disease	479	127515	5917	121598	0.269	0.031	1.309	1.371	1.248	1.01e-17	TRUE	80.991	N	N
Diplopia and disorders of binocular vision	368.2	133012	874	132138	0.624	0.073	1.866	2.01	1.723	1.55e-17	TRUE	14.322	N	N
Atherosclerosis of aorta	440.9	132797	405	132392	0.88	0.104	2.411	2.615	2.207	2.7e-17	TRUE	87.64	N	Y
Regional enteritis	555.1	133093	1646	131447	0.463	0.055	1.589	1.697	1.481	4.88e-17	TRUE	38.757	N	N
Secondary/extrinsic cardiomyopathies	425.2	133111	584	132527	0.735	0.088	2.085	2.258	1.913	6.73e-17	TRUE	84.494	N	Y
Disorders of bilirubin excretion	277.4	133101	401	132700	0.868	0.104	2.381	2.585	2.177	7.42e-17	TRUE	78.252	Y	N
Other disorders of bone and cartilage	733	131089	3248	127841	0.344	0.041	1.411	1.492	1.33	8.55e-17	TRUE	0	N	N
Obstructive sleep apnea	327.32	131212	7578	123634	0.231	0.028	1.259	1.314	1.205	1.51e-16	TRUE	0	Y	Y
Disorders of other cranial nerves	352	132584	1411	131173	0.491	0.059	1.634	1.75	1.517	1.56e-16	TRUE	0	N	N
Otitis externa	380.1	131114	2293	128821	0.392	0.048	1.48	1.574	1.386	3.16e-16	TRUE	86.232	N	Y
Hypercoagulable state	286.8	133150	891	132259	0.593	0.073	1.809	1.952	1.665	5.5e-16	TRUE	0	N	Y
Other vitamin B12 deficiency anemia	281.12	133182	393	132789	0.853	0.105	2.347	2.554	2.141	5.71e-16	TRUE	0	N	Y
Primary hypercoagulable state	286.81	133185	868	132317	0.599	0.074	1.821	1.966	1.676	5.89e-16	TRUE	3.443	N	Y
Tinnitus	389.4	131732	2459	129273	-0.474	0.059	0.622	0.738	0.506	1.01e-15	TRUE	2.116	Y	Y
Cerebral aneurysm	433.5	133301	705	132596	0.648	0.081	1.912	2.072	1.753	1.5e-15	TRUE	0	N	N
Paraproteinemia	270.32	133065	409	132656	0.826	0.104	2.283	2.487	2.08	1.93e-15	TRUE	77.356	Y	Y
Calculus of ureter	594.3	132941	1362	131579	0.477	0.06	1.611	1.729	1.492	2.75e-15	TRUE	74.588	Y	Y
Nasal polyps	471	133151	846	132305	-0.942	0.12	0.39	0.625	0.155	3.66e-15	TRUE	0	Y	Y
Hammer toe (acquired)	735.21	133101	724	132377	0.629	0.08	1.876	2.033	1.718	5.51e-15	TRUE	0	N	N
Nephritis and nephropathy in diseases classified elsewhere	580.31	133324	291	133033	0.947	0.122	2.579	2.817	2.34	6.67e-15	TRUE	79.83	N	Y
Gout and other crystal arthropathies	274	132286	2511	129775	0.355	0.046	1.426	1.516	1.336	8.73e-15	TRUE	0	Y	Y
Diabetic retinopathy	250.7	133139	919	132220	0.556	0.072	1.744	1.885	1.603	1.17e-14	TRUE	0	N	N
Cardiac defibrillator in situ	426.92	133378	794	132584	0.589	0.077	1.803	1.953	1.652	1.67e-14	TRUE	0	N	N
Hypercalcemia	275.6	133126	685	132441	0.624	0.083	1.867	2.029	1.704	4.5e-14	TRUE	0	N	N
Inflammatory bowel disease and other gastroenteritis and colitis	555	132821	2483	130338	0.349	0.046	1.418	1.508	1.327	4.96e-14	TRUE	0	N	Y
Irritable Bowel Syndrome	564.1	131170	2846	128324	0.335	0.044	1.398	1.485	1.31	4.96e-14	TRUE	97.816	N	Y
Abnormal findings on mammogram or breast exam	611	131323	7526	123797	-0.254	0.034	0.775	0.842	0.709	5.18e-14	TRUE	96.562	Y	Y
Diverticulosis	562.1	130404	3836	126568	0.285	0.038	1.33	1.405	1.255	8.63e-14	TRUE	96.271	N	N
Anal and rectal conditions	565	131010	4030	126980	0.278	0.037	1.32	1.393	1.247	9.87e-14	TRUE	87.989	N	N
Contracture of joint	739	133040	687	132353	0.606	0.082	1.832	1.994	1.671	2.03e-13	TRUE	0	N	Y
Stricture and stenosis of esophagus	530.3	133102	667	132435	0.616	0.084	1.851	2.016	1.685	2.84e-13	TRUE	89.781	N	Y
Other specified disorders of breast	613.8	132617	1590	131027	-0.576	0.08	0.562	0.718	0.406	4.89e-13	TRUE	75.394	Y	N
Disorders of the pituitary gland and its hypothalamic control	253	132758	1513	131245	0.422	0.059	1.525	1.64	1.41	6.86e-13	TRUE	92.048	N	Y
Hyperparathyroidism	252.1	133208	810	132398	0.555	0.078	1.742	1.895	1.59	9.61e-13	TRUE	87.837	N	Y
Atrioventricular block, complete	426.24	133447	389	133058	0.753	0.107	2.124	2.335	1.914	2.22e-12	TRUE	72.451	N	Y
Chronic fatigue syndrome	798.1	132496	1604	130892	0.399	0.057	1.49	1.602	1.378	2.76e-12	TRUE	0	N	Y
Essential tremor	333.1	133118	600	132518	0.615	0.088	1.85	2.023	1.677	3.27e-12	TRUE	38.397	N	N
Diverticulosis and diverticulitis	562	130251	4506	125745	0.247	0.036	1.28	1.35	1.21	4.5e-12	TRUE	95.213	Y	Y
Sexual and gender identity disorders	302	132689	944	131745	0.496	0.072	1.642	1.783	1.501	5.11e-12	TRUE	0	N	N
Atherosclerosis of native arteries of the extremities with intermittent claudication	440.22	133279	643	132636	0.588	0.085	1.8	1.968	1.633	6.13e-12	TRUE	0	N	N
Abnormal results of function study of thyroid	246.7	132895	558	132337	0.63	0.092	1.878	2.058	1.699	6.36e-12	TRUE	0	N	Y
Sensorineural hearing loss	389.1	131111	3648	127463	-0.318	0.046	0.727	0.818	0.636	6.94e-12	TRUE	94.128	Y	Y
Chronic interstitial cystitis	592.13	133411	311	133100	0.815	0.119	2.26	2.493	2.026	8.13e-12	TRUE	0	N	N
Postnasal drip	475.9	132218	1103	131115	-0.641	0.095	0.527	0.712	0.341	1.3e-11	TRUE	66.974	Y	Y
Type 1 diabetes with renal manifestations	250.12	133401	295	133106	0.821	0.122	2.274	2.513	2.035	1.54e-11	TRUE	45.649	N	Y
Hallux valgus (Bunion)	735.3	132696	1254	131442	0.429	0.064	1.536	1.662	1.41	2.54e-11	TRUE	0	N	N
Nonrheumatic aortic valve disorders	395.2	132088	2106	129982	0.332	0.05	1.394	1.493	1.295	3.97e-11	TRUE	0	Y	Y
Heart transplant/surgery	429.1	133146	383	132763	0.705	0.108	2.023	2.236	1.811	7.63e-11	TRUE	0	N	N
Barrett's esophagus	530.13	133295	706	132589	0.529	0.082	1.697	1.859	1.536	1.42e-10	TRUE	0	N	N
Conjunctivitis, infectious	369.5	129272	2813	126459	0.286	0.045	1.331	1.419	1.243	2e-10	TRUE	95.708	N	Y
Myopathy	359.2	133152	635	132517	0.55	0.087	1.732	1.903	1.562	2.56e-10	TRUE	0	N	Y
Other perinatal conditions of fetus or newborn	656	132693	949	131744	0.47	0.074	1.6	1.746	1.454	2.73e-10	TRUE	88.722	Y	Y
Complications of transplants and reattached limbs	851	133337	334	133003	0.723	0.116	2.061	2.288	1.834	4.15e-10	TRUE	0	N	Y
Muscular dystrophies and other myopathies	359	133125	747	132378	0.504	0.081	1.655	1.813	1.496	4.86e-10	TRUE	34.831	N	N
Acute and chronic tonsillitis	474	131322	2539	128783	-0.348	0.056	0.706	0.816	0.596	5.99e-10	TRUE	78.729	Y	Y
Glomerulonephritis	580.1	133288	379	132909	0.673	0.11	1.959	2.175	1.743	1.07e-09	TRUE	70.945	N	Y
Acquired toe deformities	735.2	132813	1220	131593	0.397	0.065	1.487	1.614	1.359	1.14e-09	TRUE	0	N	Y
Acute, but ill-defined cerebrovascular disease	433.6	133107	616	132491	0.537	0.088	1.711	1.883	1.538	1.17e-09	TRUE	0	N	N
Thyrotoxicosis with or without goiter	242	132466	1674	130792	0.343	0.057	1.409	1.521	1.297	1.92e-09	TRUE	90.776	N	Y
Other and unspecified congenital anomalies	759	132893	624	132269	0.528	0.09	1.696	1.872	1.52	4.09e-09	TRUE	94.031	N	N
Thyroiditis	245	132658	1466	131192	-0.447	0.077	0.639	0.791	0.488	7.61e-09	TRUE	50.516	Y	N
Dermatophytosis of the body	110.13	132417	1051	131366	0.394	0.07	1.482	1.619	1.346	1.56e-08	TRUE	0	N	Y
Impacted cerumen	380.4	130673	3878	126795	-0.246	0.044	0.782	0.868	0.696	1.95e-08	TRUE	35.425	Y	Y
Stiffness of joint	741.2	132381	2665	129716	0.254	0.046	1.289	1.379	1.199	2.97e-08	TRUE	87.035	Y	Y
Breast conditions, congenital or relating to hormones	612	132504	1443	131061	0.339	0.061	1.403	1.523	1.283	3.44e-08	TRUE	80.655	Y	Y
Varicose veins of lower extremity	454.1	132563	2086	130477	0.284	0.052	1.328	1.429	1.227	3.93e-08	TRUE	49.552	N	N
Chronic thyroiditis	245.2	133022	1175	131847	-0.478	0.087	0.62	0.791	0.449	4.34e-08	TRUE	0	Y	N
Other cerebral degenerations	331	132974	683	132291	0.466	0.085	1.594	1.761	1.427	4.55e-08	TRUE	19.307	N	N
Chronic lymphocytic thyroiditis	245.21	133042	1162	131880	-0.473	0.088	0.623	0.795	0.451	6.77e-08	TRUE	0	Y	N
Liver replaced by transplant	573.2	133490	213	133277	0.769	0.144	2.157	2.439	1.875	8.99e-08	TRUE	0	N	N
Skin cancer	172	132899	905	131994	-0.531	0.1	0.588	0.783	0.392	1.01e-07	TRUE	0.879	N	N
Heartburn	530.9	132354	1367	130987	0.337	0.064	1.4	1.525	1.276	1.16e-07	TRUE	97.007	N	Y
Other hypertrophic and atrophic conditions of skin	701	129012	5737	123275	-0.188	0.036	0.828	0.899	0.758	1.85e-07	TRUE	93.739	Y	Y
Alopecia	704.1	132270	2451	129819	-0.289	0.056	0.749	0.86	0.639	3.15e-07	TRUE	24.441	N	N
Hypertrophy of breast (Gynecomastia)	612.2	132879	1089	131790	0.348	0.07	1.417	1.554	1.279	6.47e-07	TRUE	74.124	Y	Y
Allergic conjunctivitis	371.21	132726	718	132008	-0.544	0.113	0.58	0.801	0.36	1.33e-06	TRUE	0	Y	N
Uveitis, noninfectious or NOS	371.1	133204	657	132547	0.425	0.088	1.53	1.702	1.357	1.38e-06	TRUE	73.907	N	N
Other disorders of urethra and urinary tract	597	132704	542	132162	0.459	0.096	1.583	1.77	1.395	1.62e-06	TRUE	0	N	N
Cardiac congenital anomalies	747.1	132236	2398	129838	0.232	0.048	1.261	1.356	1.166	1.66e-06	TRUE	0	Y	Y
Peripheral enthesopathies and allied syndromes	726	125831	13138	112693	0.106	0.023	1.112	1.156	1.068	2.72e-06	TRUE	89.921	Y	Y
Conjunctivitis, noninfectious	371.2	132620	843	131777	-0.47	0.101	0.625	0.823	0.427	3.31e-06	TRUE	0	Y	N
Chronic sinusitis	475	128064	6774	121290	-0.15	0.033	0.861	0.925	0.797	4.73e-06	TRUE	23.354	Y	Y
Other disorders of lipoid metabolism	277.5	132820	829	131991	0.358	0.079	1.43	1.585	1.275	5.98e-06	TRUE	0	N	N
Cardiac and circulatory congenital anomalies	747	131824	2886	128938	0.202	0.045	1.224	1.311	1.136	6.09e-06	TRUE	0	Y	Y
Stricture/obstruction of ureter	586.4	132960	609	132351	0.409	0.091	1.506	1.684	1.328	6.58e-06	TRUE	0	N	N
Rupture of tendon, nontraumatic	727.6	132748	1326	131422	0.28	0.064	1.323	1.448	1.198	1.12e-05	TRUE	47.612	Y	Y
Other and nonspecific abnormal cytological, histological and immunological findings	795	132582	886	131696	0.343	0.079	1.409	1.563	1.255	1.33e-05	TRUE	75.298	N	N
Bursitis	726.3	132331	1819	130512	0.24	0.055	1.271	1.379	1.163	1.39e-05	TRUE	0	N	N
Throat pain	478	131640	1008	130632	0.318	0.074	1.374	1.519	1.228	1.88e-05	TRUE	94.792	N	Y
Vertiginous syndromes and other disorders of vestibular system	386	131940	1786	130154	-0.28	0.066	0.756	0.884	0.627	2e-05	TRUE	88.037	N	N
Other non-epithelial cancer of skin	172.2	133078	584	132494	-0.512	0.123	0.599	0.841	0.358	3.26e-05	TRUE	0	Y	N
Mixed hyperlipidemia	272.13	131263	6776	124487	-0.132	0.032	0.876	0.939	0.813	4.24e-05	TRUE	80.43	Y	Y
Cystic kidney disease	751.21	133191	350	132841	0.48	0.119	1.616	1.849	1.384	5.14e-05	TRUE	0	N	N
Facial nerve disorders [CN7]	352.2	133186	718	132468	0.344	0.086	1.411	1.579	1.243	5.72e-05	TRUE	0	N	Y
Sebaceous cyst	706.2	131049	4120	126929	-0.167	0.042	0.846	0.928	0.764	6.21e-05	TRUE	88.965	Y	Y
Diffuse diseases of connective tissue	709	132996	1108	131888	0.282	0.071	1.326	1.465	1.188	6.57e-05	FALSE	0	N	Y
Peripheral or central vertigo	386.2	132413	1335	131078	-0.286	0.076	0.751	0.9	0.603	0.000167	FALSE	68.101	N	N
Open-angle glaucoma	365.1	133216	906	132310	-0.35	0.093	0.705	0.887	0.522	0.00017	FALSE	0	N	N
Abnormal function study of cardiovascular system	429.2	132508	700	131808	0.322	0.087	1.381	1.55	1.211	0.000196	FALSE	10.897	N	Y
Aortic aneurysm	442.1	132902	1318	131584	0.235	0.065	1.265	1.391	1.138	0.000281	FALSE	72.657	N	N
Other nondiabetic retinopathy	362.3	133305	421	132884	0.392	0.111	1.479	1.696	1.263	0.000396	FALSE	79.43	N	Y
Melanomas of skin, dx or hx	172.1	133397	274	133123	-0.676	0.195	0.509	0.89	0.127	0.00052	FALSE	63.259	N	N
Hyperglyceridemia	272.12	132613	1232	131381	0.227	0.067	1.255	1.386	1.123	0.00071	FALSE	52.179	N	Y
Gingivitis	523.1	133050	682	132368	0.314	0.093	1.369	1.551	1.187	0.00072	FALSE	96.878	N	Y
Other endocrine disorders	259	132722	737	131985	0.292	0.087	1.339	1.51	1.168	0.000806	FALSE	93.263	N	Y
Celiac disease	557.1	133331	673	132658	-0.371	0.111	0.69	0.907	0.473	0.000822	FALSE	65.344	N	N
Colorectal cancer	153	133374	278	133096	0.431	0.135	1.538	1.803	1.273	0.00148	FALSE	76.342	N	N
Benign neoplasm of brain and other parts of nervous system	225	133269	612	132657	-0.365	0.115	0.694	0.92	0.469	0.0015	FALSE	37.069	N	N
Hirsutism	704.2	133091	560	132531	-0.399	0.126	0.671	0.917	0.425	0.0015	FALSE	78.226	N	N
Hemorrhoids	455	128585	6063	122522	0.102	0.032	1.108	1.171	1.044	0.00156	FALSE	96.279	N	N
Conductive hearing loss	389.2	132496	1203	131293	-0.247	0.078	0.781	0.934	0.627	0.00158	FALSE	21.25	N	Y
Benign neoplasm of pituitary gland and craniopharyngeal duct (pouch)	227.3	133424	599	132825	-0.362	0.116	0.696	0.924	0.468	0.00185	FALSE	15.316	N	N
Other disorders of thyroid	246	132012	1302	130710	0.204	0.067	1.227	1.359	1.095	0.00238	FALSE	80.308	N	Y
Acute pharyngitis	465.2	123573	12657	110916	0.071	0.024	1.073	1.119	1.027	0.00268	FALSE	98.949	N	Y
Joint/ligament sprain	840.3	131665	2416	129249	-0.161	0.054	0.851	0.957	0.746	0.00274	FALSE	25.309	N	Y
Mitral valve stenosis and aortic valve stenosis	394.1	133073	218	132855	0.449	0.152	1.567	1.865	1.269	0.0031	FALSE	49.971	N	Y
Diseases of the larynx and vocal cords	473	132033	2727	129306	0.137	0.047	1.146	1.238	1.055	0.00348	FALSE	0	N	N
Nontoxic multinodular goiter	241.2	133036	1661	131375	-0.195	0.067	0.823	0.955	0.691	0.00386	FALSE	92.508	N	Y
Astigmatism	367.2	132509	1188	131321	-0.22	0.079	0.802	0.957	0.648	0.00531	FALSE	88.292	N	Y
Nontoxic nodular goiter	241	132576	3249	129327	-0.132	0.047	0.877	0.969	0.784	0.00542	FALSE	94.595	N	Y
Voice disturbance	473.4	132433	2055	130378	0.146	0.054	1.158	1.263	1.052	0.0064	FALSE	49.094	N	Y
Diverticulitis	562.2	132899	1232	131667	0.183	0.068	1.2	1.334	1.067	0.00729	FALSE	68.852	N	Y
Multiple sclerosis	335	133262	1182	132080	-0.19	0.078	0.827	0.98	0.674	0.0152	FALSE	0	N	N
Hydrocephalus	331.1	133375	482	132893	0.257	0.108	1.293	1.504	1.082	0.017	FALSE	86.146	N	Y
Psoriatic arthropathy	696.42	133390	633	132757	0.222	0.094	1.249	1.433	1.066	0.0175	FALSE	34.927	N	N
Inflammation of the eye	371	130392	3642	126750	0.097	0.041	1.102	1.183	1.022	0.0179	FALSE	92.156	N	Y
Disorders of vitreous body	379.2	132524	1708	130816	-0.146	0.064	0.864	0.989	0.739	0.0217	FALSE	55.849	N	Y
Other specified diseases of hair and hair follicles	704.8	131855	1691	130164	0.133	0.059	1.142	1.258	1.027	0.0239	FALSE	0	N	N
Scar conditions and fibrosis of skin	701.2	131863	2215	129648	-0.128	0.057	0.88	0.991	0.769	0.0242	FALSE	95.987	N	N
Graves' disease	242.1	133289	726	132563	-0.226	0.101	0.798	0.996	0.599	0.0258	FALSE	0	N	N
Dry eyes	375.1	132128	2344	129784	-0.119	0.054	0.888	0.995	0.781	0.0291	FALSE	85.131	N	Y
Senile cataract	366.2	132436	3443	128993	0.086	0.042	1.09	1.173	1.007	0.0414	FALSE	62.03	N	Y
Strabismus and other disorders of binocular eye movements	378	132786	984	131802	0.154	0.077	1.166	1.317	1.015	0.0461	FALSE	75.582	N	N
Acute tonsillitis	474.1	132377	685	131692	-0.187	0.102	0.829	1.03	0.629	0.067	FALSE	0	N	N
Mastodynia	613.5	132355	2332	130023	0.09	0.053	1.094	1.197	0.99	0.0897	FALSE	0	N	N
Genitourinary congenital anomalies	751	132381	1096	131285	0.125	0.074	1.133	1.278	0.988	0.0916	FALSE	87.702	N	N
Other demyelinating diseases of central nervous system	341	133278	503	132775	-0.2	0.12	0.819	1.054	0.584	0.0949	FALSE	0	N	N
Retinal vascular changes and abnomalities	362.4	133396	392	133004	0.188	0.12	1.206	1.441	0.971	0.117	FALSE	0	N	Y
Type 1 diabetes with ophthalmic manifestations	250.13	133400	367	133033	0.192	0.124	1.212	1.455	0.968	0.123	FALSE	64.031	N	N
Meniere's disease	386.1	133401	283	133118	-0.242	0.164	0.785	1.107	0.463	0.14	FALSE	78.41	N	N
Internal derangement of knee	835	130587	4346	126241	-0.057	0.039	0.945	1.021	0.868	0.145	FALSE	78.777	N	Y
Acute sinusitis	464	126470	6869	119601	-0.046	0.032	0.955	1.018	0.893	0.152	FALSE	98.655	N	Y
Fasciitis	728.7	131850	2562	129288	0.07	0.049	1.073	1.169	0.976	0.155	FALSE	92.371	N	Y
Benign neoplasm of other endocrine glands and related structures	227	133160	935	132225	-0.105	0.085	0.9	1.068	0.733	0.219	FALSE	0	N	N
Nontoxic uninodular goiter	241.1	132777	2222	130555	-0.064	0.056	0.938	1.047	0.829	0.251	FALSE	86.771	N	Y
Strabismus (not specified as paralytic)	378.1	133218	536	132682	0.117	0.105	1.124	1.33	0.918	0.265	FALSE	63.055	N	N
Degeneration of macula and posterior pole of retina	362.2	133138	972	132166	-0.088	0.083	0.916	1.078	0.754	0.287	FALSE	0	N	Y
Inguinal hernia	550.1	132770	2133	130637	0.053	0.053	1.054	1.158	0.95	0.323	FALSE	0	N	N
Diseases of hair and hair follicles	704	130363	5141	125222	-0.034	0.036	0.967	1.038	0.896	0.351	FALSE	0	N	N
Migrain with aura	340.1	132406	2397	130009	0.04	0.052	1.04	1.142	0.939	0.444	FALSE	0	N	Y
Corneal opacity and other disorders of cornea	364	132917	821	132096	-0.065	0.089	0.937	1.112	0.762	0.466	FALSE	0	N	Y
Kidney replaced by transpant	587	133400	577	132823	0.073	0.103	1.076	1.277	0.875	0.477	FALSE	72.054	N	Y
Perforation of tympanic membrane	384.4	133207	587	132620	-0.071	0.106	0.932	1.139	0.724	0.504	FALSE	51.244	N	N
Parkinson's disease	332	133435	419	133016	0.076	0.119	1.078	1.312	0.845	0.527	FALSE	0	N	Y
Appendicitis	540.1	133039	1126	131913	-0.046	0.076	0.955	1.103	0.806	0.54	FALSE	0	N	Y
Disorders of refraction and accommodation; blindness and low vision	367	130845	4143	126702	-0.024	0.04	0.976	1.055	0.897	0.546	FALSE	97.216	N	Y
Nervous system congenital anomalies	752	133117	626	132491	0.059	0.099	1.061	1.255	0.867	0.548	FALSE	0	N	N
Simple and unspecified goiter	240	132907	636	132271	-0.06	0.104	0.942	1.145	0.738	0.561	FALSE	78.66	N	N
Anomalies of tooth position/malocclusion	524.3	133289	353	132936	-0.078	0.137	0.925	1.194	0.657	0.57	FALSE	0	N	N
Glaucoma	365	132618	2247	130371	-0.025	0.054	0.975	1.081	0.87	0.642	FALSE	71.151	N	Y
Premature beats	427.6	132010	1170	130840	0.029	0.073	1.03	1.173	0.886	0.69	FALSE	75.226	N	Y
Appendiceal conditions	540	132952	1178	131774	0.025	0.073	1.026	1.168	0.883	0.726	FALSE	0	N	Y
Urticaria	947	131661	2081	129580	0.017	0.056	1.017	1.127	0.908	0.761	FALSE	85.552	N	Y
Hypercholesterolemia	272.11	128289	10554	117735	-0.004	0.025	0.996	1.046	0.946	0.887	FALSE	91.856	N	Y
Otitis media and Eustachian tube disorders	381	126948	6062	120886	-0.004	0.033	0.996	1.061	0.931	0.91	FALSE	95.061	N	Y
Lump or mass in breast	611.3	131914	3999	127915	0.005	0.042	1.005	1.087	0.922	0.911	FALSE	92.707	N	Y
Dentofacial anomalies, including malocclusion	524	133166	437	132729	0	0.12	1	1.235	0.765	1	FALSE	0	N	N

## Sheet: ST4
Supplementary Table 4. Meta-analysis PheWAS results between OUD cases and minimally-exposed controls (Bonferroni p = 6.60E-05).
description	phecode	n_total	n_cases	n_controls	beta	SE	OR	upper 95% CI	lower 95% CI	p value	Bonferroni	I2 (%)	common	beta different
Other infectious and parasitic diseases	136	129393	3607	125786	1.48	0.035	4.395	4.463	4.327	0	TRUE	0	Y	Y
Disorders of fluid, electrolyte, and acid-base balance	276	121921	17746	104175	1.141	0.018	3.131	3.166	3.096	0	TRUE	99.203	Y	Y
Electrolyte imbalance	276.1	126552	12589	113963	1.185	0.02	3.272	3.311	3.232	0	TRUE	99.43	Y	Y
Hyposmolality and/or hyponatremia	276.12	130685	4137	126548	1.287	0.033	3.62	3.684	3.557	0	TRUE	97.589	Y	Y
Hypopotassemia	276.14	129438	6373	123065	1.285	0.027	3.616	3.669	3.563	0	TRUE	99.267	Y	Y
Acid-base balance disorder	276.4	130094	4072	126022	1.325	0.033	3.763	3.828	3.697	0	TRUE	99.366	Y	Y
Acidosis	276.41	130523	3854	126669	1.322	0.034	3.752	3.819	3.685	0	TRUE	99.325	Y	Y
Hypovolemia	276.5	124775	7801	116974	1.15	0.025	3.157	3.205	3.109	0	TRUE	95.626	Y	Y
Diseases of white blood cells	288	128063	6301	121762	1.083	0.027	2.953	3.006	2.899	0	TRUE	98.908	Y	Y
Elevated white blood cell count	288.2	129293	5210	124083	1.184	0.03	3.268	3.326	3.21	0	TRUE	98.947	Y	Y
Delirium dementia and amnestic and other cognitive disorders	290	130939	3212	127727	1.401	0.036	4.059	4.131	3.988	0	TRUE	81.659	Y	Y
Other specified nonpsychotic and/or transient mental disorders	291	129104	5794	123310	1.553	0.028	4.724	4.779	4.67	0	TRUE	99.156	Y	Y
Alteration of consciousness	291.8	129968	4215	125753	1.848	0.033	6.348	6.414	6.283	0	TRUE	99.567	Y	Y
Neurological disorders	292	126667	12545	114122	1.529	0.02	4.612	4.65	4.573	0	TRUE	98.793	Y	Y
Altered mental status	292.4	129164	7347	121817	1.977	0.026	7.219	7.269	7.169	0	TRUE	99.361	Y	Y
Schizophrenia and other psychotic disorders	295	131057	4044	127013	2.083	0.034	8.029	8.096	7.962	0	TRUE	94.612	Y	Y
Schizophrenia	295.1	132846	1797	131049	2.111	0.051	8.256	8.356	8.155	0	TRUE	80.278	Y	Y
Psychosis	295.3	131790	2717	129073	2.078	0.042	7.987	8.068	7.905	0	TRUE	92.909	Y	N
Mood disorders	296	121667	35930	85737	2.383	0.017	10.842	10.875	10.809	0	TRUE	98.499	Y	Y
Bipolar	296.1	129606	9296	120310	2.399	0.024	11.009	11.056	10.963	0	TRUE	94.897	Y	N
Depression	296.2	121321	30838	90483	2.07	0.016	7.927	7.959	7.894	0	TRUE	99.464	Y	Y
Major depressive disorder	296.22	124172	22734	101438	1.992	0.017	7.329	7.362	7.296	0	TRUE	98.432	Y	Y
Suicidal ideation or attempt	297	128782	11575	117207	2.077	0.021	7.98	8.022	7.939	0	TRUE	99.544	Y	Y
Suicidal ideation	297.1	130818	6319	124499	3.111	0.033	22.442	22.508	22.377	0	TRUE	91.727	Y	N
Anxiety disorders	300	118446	35623	82823	1.98	0.016	7.242	7.275	7.21	0	TRUE	98.412	Y	Y
Anxiety disorder	300.1	119712	30891	88821	1.689	0.016	5.415	5.447	5.383	0	TRUE	99.456	Y	Y
Generalized anxiety disorder	300.11	130730	7988	122742	1.273	0.024	3.571	3.618	3.523	0	TRUE	98.649	Y	N
Agorophobia, social phobia, and panic disorder	300.12	130636	4563	126073	1.595	0.031	4.93	4.991	4.869	0	TRUE	94.823	Y	Y
Dysthymic disorder	300.4	130129	3609	126520	1.437	0.035	4.209	4.277	4.141	0	TRUE	98.222	Y	Y
Posttraumatic stress disorder	300.9	130803	8013	122790	2.584	0.026	13.251	13.302	13.2	0	TRUE	96.791	Y	Y
Personality disorders	301	131818	2285	129533	2.542	0.048	12.699	12.793	12.604	0	TRUE	90.901	Y	N
Antisocial/borderline personality disorder	301.2	132716	1443	131273	2.697	0.063	14.829	14.953	14.705	0	TRUE	93.908	Y	N
Adjustment reaction	304	125686	10229	115457	0.934	0.023	2.546	2.591	2.501	0	TRUE	91.498	Y	Y
Pervasive developmental disorders	313	130484	6313	124171	1.327	0.027	3.771	3.823	3.718	0	TRUE	99.253	Y	Y
Attention deficit hyperactivity disorder	313.1	130872	5443	125429	1.419	0.029	4.134	4.19	4.078	0	TRUE	98.97	Y	Y
Develomental delays and disorders	315	131485	2935	128550	1.698	0.04	5.466	5.544	5.387	0	TRUE	99.548	Y	N
Alcohol-related disorders	317	127405	12480	114925	2.369	0.021	10.682	10.723	10.642	0	TRUE	81.372	Y	Y
Alcoholism	317.1	128129	9759	118370	2.217	0.023	9.18	9.225	9.136	0	TRUE	75.006	Y	Y
Tobacco use disorder	318	119548	27795	91753	2.348	0.017	10.469	10.502	10.436	0	TRUE	99.367	Y	Y
Pain	338	119250	29215	90035	1.079	0.016	2.941	2.972	2.911	0	TRUE	95.405	Y	Y
Acute pain	338.1	123319	16758	106561	0.793	0.018	2.21	2.246	2.173	0	TRUE	95.795	Y	Y
Chronic pain	338.2	124173	19047	105126	1.436	0.017	4.204	4.237	4.17	0	TRUE	97.672	Y	Y
Epilepsy, recurrent seizures, convulsions	345	130323	8116	122207	1.29	0.024	3.633	3.68	3.586	0	TRUE	99.503	Y	Y
Convulsions	345.3	130809	6990	123819	1.275	0.026	3.577	3.628	3.527	0	TRUE	99.474	Y	Y
Chronic pain syndrome	355.1	131941	3759	128182	2.371	0.04	10.705	10.784	10.626	0	TRUE	99.794	Y	Y
Nonspecific chest pain	418	117986	36039	81947	0.665	0.015	1.944	1.974	1.914	0	TRUE	96.093	Y	Y
Endocarditis	420.3	132590	1598	130992	2.027	0.054	7.591	7.697	7.486	0	TRUE	94.843	Y	Y
Cardiac dysrhythmias	427	116851	33575	83276	0.708	0.016	2.031	2.062	2	0	TRUE	99.024	Y	Y
Tachycardia NOS	427.7	125308	9873	115435	1.378	0.022	3.967	4.011	3.924	0	TRUE	99.716	Y	Y
Hypotension	458	127332	6556	120776	1.028	0.027	2.794	2.846	2.742	0	TRUE	98.216	Y	Y
Hypotension NOS	458.9	128644	5276	123368	1.171	0.029	3.226	3.283	3.168	0	TRUE	98.85	Y	Y
Pneumonia	480	127956	11959	115997	1.055	0.021	2.872	2.913	2.832	0	TRUE	98.934	Y	Y
Chronic airway obstruction	496	129823	6676	123147	1.219	0.026	3.385	3.436	3.335	0	TRUE	92.265	Y	Y
Respiratory failure, insufficiency, arrest	509	130027	7521	122506	1.233	0.025	3.43	3.48	3.38	0	TRUE	99.678	Y	Y
Respiratory failure	509.1	131355	5625	125730	1.38	0.029	3.977	4.033	3.921	0	TRUE	99.485	Y	Y
Shortness of breath	512.7	121430	20841	100589	0.685	0.017	1.984	2.018	1.95	0	TRUE	94.156	Y	Y
Abnormal findings examination of lungs	514	126033	10848	115185	1.074	0.021	2.926	2.968	2.884	0	TRUE	82.373	Y	Y
Other diseases of the teeth and supporting structures	525	130706	3737	126969	1.461	0.034	4.312	4.379	4.245	0	TRUE	97.202	Y	Y
Renal failure	585	129692	11708	117984	0.87	0.021	2.387	2.428	2.346	0	TRUE	98.675	Y	Y
Acute renal failure	585.1	130686	8459	122227	1.18	0.024	3.253	3.3	3.207	0	TRUE	99.302	Y	Y
Superficial cellulitis and abscess	681	124452	17884	106568	1.375	0.018	3.954	3.989	3.92	0	TRUE	99.382	Y	Y
Cellulitis and abscess of arm/hand	681.3	131666	4627	127039	2.222	0.033	9.225	9.289	9.161	0	TRUE	97.483	Y	Y
Cellulitis and abscess of leg, except foot	681.5	131264	5421	125843	1.539	0.029	4.658	4.714	4.602	0	TRUE	99.039	Y	Y
Osteomyelitis, periostitis, and other infections involving bone	710	132005	2589	129416	1.588	0.042	4.893	4.976	4.811	0	TRUE	99.304	Y	Y
Other disorders of soft tissues	729	127815	6406	121409	1.136	0.027	3.113	3.166	3.061	0	TRUE	60.495	Y	Y
Back pain	760	118279	37529	80750	0.79	0.015	2.203	2.233	2.174	0	TRUE	0	Y	Y
Swelling of limb	771.1	124597	13311	111286	0.949	0.02	2.584	2.624	2.544	0	TRUE	94.995	Y	Y
Edema	782.3	126529	9456	117073	1.089	0.023	2.97	3.014	2.925	0	TRUE	98.894	Y	Y
Fever of unknown origin	783	121488	17581	103907	0.916	0.018	2.5	2.535	2.464	0	TRUE	98.9	Y	Y
Nausea and vomiting	789	118118	19237	98881	1.022	0.018	2.78	2.815	2.745	0	TRUE	98.983	Y	Y
Contusion	916	122706	10366	112340	0.942	0.023	2.565	2.609	2.521	0	TRUE	96.082	Y	Y
Opiates and related narcotics causing adverse effects in therapeutic use	965.1	129963	2524	127439	1.831	0.042	6.243	6.326	6.16	0	TRUE	99.174	Y	Y
Poisoning by psychotropic agents	969	132129	1398	130731	3.019	0.072	20.465	20.606	20.324	0	TRUE	93.511	Y	N
Personal history of allergy to medicinal agents	977	126869	5089	121780	1.417	0.03	4.124	4.182	4.066	0	TRUE	97.839	Y	Y
Adverse drug events and drug allergies	979	128774	3902	124872	1.897	0.034	6.666	6.733	6.6	0	TRUE	98.615	Y	Y
Sepsis and SIRS	994	131197	3807	127390	1.403	0.034	4.067	4.135	4	0	TRUE	99.272	Y	Y
Sepsis	994.2	131581	3475	128106	1.437	0.036	4.209	4.279	4.139	0	TRUE	99.153	Y	Y
Arrhythmia (cardiac) NOS	427.5	122233	13930	108303	0.749	0.02	2.115	2.154	2.075	9.66e-299	TRUE	87.215	Y	Y
Osteomyelitis	710.1	132728	2415	130313	1.606	0.044	4.981	5.067	4.896	6.66e-298	TRUE	99.328	Y	Y
Open wounds of head; neck; and trunk	870	127633	5697	121936	1.038	0.028	2.824	2.88	2.768	1.37e-292	TRUE	96.693	Y	Y
Benign neoplasm of skin	216	127926	15053	112873	-1.135	0.031	0.321	0.383	0.26	1.85e-289	TRUE	0	Y	Y
Poisoning by antibiotics	960	126969	4629	122340	1.126	0.031	3.083	3.144	3.021	7.59e-283	TRUE	93.906	Y	Y
Chronic bronchitis	496.2	132272	2280	129992	1.547	0.043	4.695	4.78	4.611	1.44e-280	TRUE	95.386	Y	Y
Unspecified osteomyelitis	710.19	132901	1960	130941	1.714	0.049	5.552	5.648	5.456	7.4e-270	TRUE	99.277	Y	Y
Obstructive chronic bronchitis	496.21	132690	1885	130805	1.656	0.048	5.24	5.334	5.146	1.23e-263	TRUE	95.908	Y	Y
Myalgia and myositis unspecified	770	126882	10109	116773	0.79	0.023	2.203	2.248	2.158	1.23e-260	TRUE	97.218	Y	Y
Sleep disorders	327	124982	13394	111588	0.7	0.021	2.014	2.055	1.974	3.18e-254	TRUE	98.307	Y	Y
Conduct disorders	312	131889	1498	130391	1.821	0.054	6.176	6.282	6.071	3.4e-252	TRUE	0	Y	N
Cellulitis and abscess of trunk	681.7	131375	3161	128214	1.249	0.037	3.486	3.558	3.413	7.09e-250	TRUE	97.386	Y	Y
Suicide or self-inflicted injury	297.2	132458	972	131486	2.561	0.076	12.947	13.097	12.797	7.09e-246	TRUE	95.197	Y	N
Pneumonitis due to inhalation of food or vomitus	501	131970	1795	130175	1.671	0.05	5.315	5.413	5.218	1.3e-245	TRUE	98.671	Y	Y
Cirrhosis of liver without mention of alcohol	571.51	132904	2353	130551	1.454	0.044	4.282	4.367	4.196	9.33e-243	TRUE	99.222	Y	Y
Insomnia	327.4	127701	8539	119162	0.81	0.024	2.247	2.295	2.199	2.92e-241	TRUE	95.571	Y	Y
Cervicalgia	761	124448	18304	106144	0.61	0.018	1.841	1.878	1.805	5.08e-240	TRUE	97.353	Y	Y
Nonspecific elevation of levels of transaminase or lactic acid dehydrogenase [LDH]	573.6	131044	2840	128204	1.28	0.039	3.598	3.674	3.521	2.08e-237	TRUE	97.251	Y	Y
Carditis	420	131006	2995	128011	1.241	0.038	3.459	3.534	3.385	2.67e-236	TRUE	94.076	Y	Y
Somatoform disorder	303.4	132659	1369	131290	1.842	0.057	6.306	6.417	6.195	1.66e-232	TRUE	97.6	Y	N
Hallucinations	292.6	132695	1020	131675	2.281	0.07	9.787	9.925	9.649	2.12e-231	TRUE	81.161	Y	Y
Abnormal electrocardiogram [ECG] [EKG]	426.7	127759	5555	122204	0.944	0.029	2.57	2.627	2.512	2.09e-229	TRUE	96.097	Y	Y
Neuralgia, neuritis, and radiculitis NOS	766	130736	3709	127027	1.111	0.035	3.037	3.105	2.969	3.45e-226	TRUE	98.201	Y	Y
Protein-calorie malnutrition	260	130506	3902	126604	1.096	0.034	2.994	3.061	2.926	5.39e-223	TRUE	99.19	Y	Y
Diseases of pulp and periapical tissues	522	131987	2144	129843	1.398	0.044	4.046	4.133	3.96	2.79e-218	TRUE	0	Y	Y
Paranoid disorders	295.2	132840	993	131847	2.25	0.071	9.492	9.631	9.352	3.22e-218	TRUE	94.283	Y	N
Diseases of hard tissues of teeth	521	130700	4178	126522	1.024	0.033	2.783	2.848	2.718	2.62e-210	TRUE	98.65	Y	Y
Psychogenic and somatoform disorders	303	132034	1982	130052	1.423	0.046	4.152	4.242	4.061	4.47e-210	TRUE	73.681	Y	N
Other symptoms of respiratory system	512	114268	44630	69638	0.47	0.015	1.6	1.63	1.57	3.46e-209	TRUE	98.558	Y	Y
Pulmonary collapse; interstitial and compensatory emphysema	508	126473	9586	116887	0.721	0.023	2.057	2.103	2.011	4.78e-209	TRUE	94.932	Y	Y
Encephalopathy, not elsewhere classified	348.8	131809	2315	129494	1.321	0.043	3.748	3.832	3.664	4.23e-208	TRUE	96.771	Y	Y
Other venous embolism and thrombosis	452	130075	5424	124651	0.898	0.029	2.455	2.512	2.398	9.71e-208	TRUE	61.926	Y	Y
Periapical abscess	522.5	132294	1871	130423	1.454	0.047	4.278	4.371	4.185	5.69e-207	TRUE	0	Y	Y
Other anemias	285	119301	19425	99876	0.557	0.018	1.745	1.781	1.709	8.94e-206	TRUE	0	Y	Y
Open wounds of extremities	871	126307	8918	117389	0.737	0.024	2.089	2.136	2.042	4.81e-205	TRUE	97.143	Y	Y
Dental caries	521.1	130821	4089	126732	1.019	0.033	2.771	2.837	2.706	2.46e-204	TRUE	98.632	Y	Y
Painful respiration	512.2	128788	4941	123847	0.936	0.031	2.551	2.611	2.49	3.25e-204	TRUE	72.638	Y	Y
Alcoholic liver damage	317.11	132988	1373	131615	1.711	0.056	5.536	5.646	5.425	1.6e-201	TRUE	95.161	Y	Y
Bacterial pneumonia	480.1	131403	3262	128141	1.093	0.037	2.982	3.054	2.911	2.84e-195	TRUE	96.387	Y	Y
Poisoning by analgesics, antipyretics, and antirheumatics	965	131054	1581	129473	1.529	0.051	4.613	4.714	4.512	6.31e-195	TRUE	74.01	Y	Y
Chronic liver disease and cirrhosis	571	129342	7689	121653	0.757	0.025	2.131	2.181	2.082	9.88e-195	TRUE	85.637	Y	Y
Abdominal pain	785	115459	45146	70313	0.448	0.015	1.565	1.595	1.535	6.41e-192	TRUE	0	Y	Y
Postlaminectomy syndrome	722.8	133062	1429	131633	1.623	0.055	5.068	5.176	4.96	3.11e-191	TRUE	97.36	Y	Y
Other conditions of brain	348	130949	3951	126998	0.988	0.034	2.687	2.753	2.62	6.95e-187	TRUE	98.182	Y	Y
Hyperlipidemia	272.1	123352	31065	92287	-0.519	0.018	0.595	0.63	0.56	4.66e-185	TRUE	98.761	N	N
Disorders of lipoid metabolism	272	123269	31119	92150	-0.519	0.018	0.595	0.63	0.56	5.39e-185	TRUE	98.754	N	N
Rhabdomyolysis	772.4	133188	907	132281	2.158	0.075	8.654	8.8	8.507	3.77e-183	TRUE	96.31	Y	Y
Skull and face fracture and other intercranial injury	819	131260	4220	127040	0.954	0.033	2.596	2.661	2.531	3.78e-183	TRUE	98.954	Y	Y
Hematemesis	578.1	132748	1470	131278	1.529	0.053	4.612	4.716	4.507	1.05e-179	TRUE	89.375	Y	Y
Pulmonary embolism and infarction, acute	415.11	132826	2261	130565	1.241	0.043	3.46	3.546	3.375	2.1e-179	TRUE	96.601	Y	Y
Acute pulmonary heart disease	415.1	132680	2335	130345	1.223	0.043	3.397	3.481	3.313	2.45e-179	TRUE	96.789	Y	Y
Inflammatory and toxic neuropathy	357	131448	3359	128089	1.031	0.036	2.802	2.873	2.732	4.98e-179	TRUE	0	Y	Y
Malaise and fatigue	798	117951	27116	90835	0.474	0.017	1.606	1.639	1.574	1.24e-178	TRUE	87.941	Y	Y
Cellulitis and abscess of face/neck	681.2	132276	1977	130299	1.321	0.046	3.747	3.838	3.656	2.71e-178	TRUE	96.425	Y	Y
Other chronic nonalcoholic liver disease	571.5	129550	7399	122151	0.738	0.026	2.091	2.142	2.04	3.25e-178	TRUE	83.201	Y	Y
Pulmonary heart disease	415	131332	4092	127240	0.947	0.033	2.579	2.645	2.514	2.77e-177	TRUE	97.975	Y	Y
Asthma	495	125517	17055	108462	0.547	0.019	1.729	1.766	1.691	2.87e-176	TRUE	97.295	Y	Y
Other local infections of skin and subcutaneous tissue	686	130382	2770	127612	1.12	0.04	3.066	3.144	2.988	3.09e-176	TRUE	94.727	Y	Y
Chronic ulcer of skin	707	131365	3023	128342	1.073	0.038	2.923	2.998	2.848	6.1e-173	TRUE	98.248	Y	Y
Diseases of pancreas	577	132330	2996	129334	1.066	0.038	2.905	2.98	2.83	7.18e-172	TRUE	92.556	Y	Y
Ascites (non malignant)	572	131161	2301	128860	1.224	0.044	3.401	3.487	3.315	1.28e-171	TRUE	98.91	Y	Y
Arthropathy associated with infections	711	132957	1191	131766	1.684	0.061	5.386	5.507	5.266	8.71e-166	TRUE	98.397	Y	Y
Other mental disorder	306	126811	9415	117396	0.665	0.024	1.944	1.992	1.897	2.87e-165	TRUE	85.688	Y	Y
Pyogenic arthritis	711.1	133226	957	132269	1.931	0.071	6.899	7.038	6.761	1.57e-164	TRUE	98.223	Y	Y
Allergy/adverse effect of penicillin	960.2	129621	3128	126493	1.029	0.038	2.798	2.872	2.724	7.97e-163	TRUE	74.611	Y	Y
Emphysema	496.1	132254	1894	130360	1.278	0.047	3.589	3.681	3.497	1.4e-162	TRUE	71.744	Y	Y
Disorders of magnesium metabolism	275.3	132343	1639	130704	1.421	0.052	4.143	4.246	4.04	9.95e-162	TRUE	99.163	Y	Y
Intervertebral disc disorders	722	125922	16052	109870	0.518	0.019	1.678	1.716	1.64	6.2e-157	TRUE	32.473	Y	Y
Sciatica	764	129873	8375	121498	0.664	0.025	1.943	1.992	1.894	7.21e-156	TRUE	83.03	Y	Y
Other and unspecified disc disorder	722.9	131830	2160	129670	1.176	0.044	3.241	3.328	3.154	2.4e-154	TRUE	77.286	Y	Y
Abnormal serum enzyme levels	573.9	130840	3931	126909	0.901	0.034	2.461	2.528	2.394	1.64e-153	TRUE	94.72	Y	Y
Chronic pancreatitis	577.2	133176	990	132186	1.729	0.066	5.634	5.763	5.504	2.6e-150	TRUE	94.603	Y	Y
Hypercholesterolemia	272.11	126646	14761	111885	-0.643	0.025	0.526	0.575	0.476	6.7e-145	TRUE	96.538	N	Y
Pulmonary congestion and hypostasis	503	130500	3774	126726	0.882	0.035	2.417	2.485	2.349	9.43e-143	TRUE	95.061	Y	Y
Acute osteomyelitis	710.11	133084	934	132150	1.801	0.071	6.056	6.196	5.917	3.52e-141	TRUE	98.51	Y	Y
Splenomegaly	579.2	132288	1434	130854	1.392	0.055	4.023	4.131	3.915	7.45e-141	TRUE	98.323	Y	Y
Other symptoms involving abdomen and pelvis	579	128241	4073	124168	0.857	0.034	2.355	2.422	2.289	2.59e-140	TRUE	0	Y	Y
Degenerative skin conditions and other dermatoses	702	130310	8046	122264	-1.007	0.04	0.365	0.444	0.287	3.66e-139	TRUE	97.836	Y	Y
Other and unspecified disorders of back	724	129381	5286	124095	0.765	0.03	2.148	2.208	2.088	4.59e-139	TRUE	38	Y	Y
Disorders of mineral metabolism	275	130201	4569	125632	0.804	0.032	2.234	2.298	2.171	5.68e-137	TRUE	97.923	Y	Y
Pleurisy; pleural effusion	507	129022	7790	121232	0.633	0.026	1.883	1.933	1.833	4.73e-135	TRUE	88.696	Y	Y
Precordial pain	418.1	129988	3233	126755	0.92	0.037	2.509	2.583	2.436	3.82e-134	TRUE	97.562	Y	Y
Other disorders of biliary tract	575.8	132333	1360	130973	1.371	0.056	3.939	4.048	3.83	6.5e-134	TRUE	95.308	Y	Y
Other dyschromia	694.2	130484	8482	122002	-0.965	0.04	0.381	0.459	0.303	7.67e-131	TRUE	0	Y	Y
Dyschromia and Vitiligo	694	130312	8784	121528	-0.916	0.038	0.4	0.475	0.325	3.83e-127	TRUE	0	Y	Y
Other CNS infection and poliomyelitis	324	133217	745	132472	1.857	0.078	6.407	6.559	6.254	2.14e-126	TRUE	95.74	Y	Y
Fracture of vertebral column without mention of spinal cord injury	805	132197	3529	128668	0.869	0.036	2.385	2.457	2.314	1.76e-125	TRUE	98.758	Y	Y
Liver abscess and sequelae of chronic liver disease	571.8	132805	1402	131403	1.335	0.056	3.799	3.908	3.689	2.85e-125	TRUE	98.551	Y	Y
Deep vein thrombosis [DVT]	452.2	132279	2798	129481	0.944	0.04	2.571	2.649	2.493	3.74e-125	TRUE	81.519	Y	Y
Seborrheic keratosis	702.2	130933	6902	124031	-1.054	0.044	0.349	0.435	0.262	5.66e-125	TRUE	97.206	Y	Y
Cellulitis and abscess of foot, toe	681.6	132926	1138	131788	1.453	0.061	4.277	4.397	4.157	2.11e-124	TRUE	96.762	Y	Y
Hyperpotassemia	276.13	131394	3554	127840	0.853	0.036	2.347	2.418	2.277	2.76e-124	TRUE	97.026	Y	Y
Pneumococcal pneumonia	480.11	132445	1898	130547	1.117	0.047	3.056	3.149	2.963	9.83e-123	TRUE	0	Y	Y
Abnormal movement	350	127993	8672	119321	0.584	0.025	1.794	1.843	1.745	3.13e-122	TRUE	97.236	Y	Y
Other open wound of head and face	870.3	131001	2400	128601	0.988	0.043	2.687	2.771	2.603	1.58e-118	TRUE	93.133	Y	Y
Wheezing	512.1	130191	3401	126790	0.853	0.037	2.348	2.42	2.275	3.36e-118	TRUE	92.512	Y	Y
Degeneration of intervertebral disc	722.6	127754	10918	116836	0.521	0.023	1.684	1.728	1.639	1.28e-117	TRUE	82.609	Y	Y
Acute pancreatitis	577.1	133012	1753	131259	1.135	0.049	3.11	3.207	3.014	1.93e-117	TRUE	91.134	Y	Y
Other headache syndromes	339	127742	10065	117677	0.551	0.024	1.734	1.781	1.687	2.24e-117	TRUE	28.388	Y	Y
Shock	797	132252	1744	130508	1.137	0.05	3.117	3.214	3.019	4.97e-115	TRUE	97.502	Y	Y
Chronic ulcer of leg or foot	707.2	132538	1960	130578	1.058	0.047	2.881	2.973	2.79	1.09e-112	TRUE	95.398	Y	Y
Allergic rhinitis	476	125159	13759	111400	-0.608	0.027	0.544	0.597	0.491	7.19e-112	TRUE	93.877	Y	Y
Spondylosis without myelopathy	721.1	126543	13192	113351	0.474	0.021	1.606	1.647	1.564	2.08e-111	TRUE	93.929	Y	Y
Other biliary tract disease	575	130265	3152	127113	0.86	0.039	2.362	2.438	2.287	2.31e-110	TRUE	0	Y	Y
Thoracic or lumbosacral neuritis or radiculitis, unspecified	763	130158	8772	121386	0.548	0.025	1.73	1.778	1.682	1.95e-109	TRUE	0	Y	Y
Spondylosis and allied disorders	721	126264	13782	112482	0.46	0.021	1.584	1.625	1.543	1.58e-108	TRUE	94.402	Y	Y
Transient alteration of awareness	292.5	132806	1171	131635	1.329	0.06	3.777	3.895	3.658	2.06e-107	TRUE	96.496	Y	Y
Thrombocytopenia	287.3	130883	3596	127287	0.788	0.036	2.2	2.27	2.129	8.73e-107	TRUE	81.927	Y	Y
Aplastic anemia	284	133007	1002	132005	1.452	0.066	4.27	4.4	4.141	9.8e-107	TRUE	98.056	Y	Y
Cardiac conduction disorders	426	125091	10480	114611	0.506	0.023	1.659	1.704	1.613	2.34e-105	TRUE	81.058	Y	Y
Candidiasis	112	128345	5009	123336	0.701	0.032	2.016	2.08	1.953	8.56e-104	TRUE	18.372	Y	Y
Purpura and other hemorrhagic conditions	287	130480	3961	126519	0.738	0.035	2.092	2.159	2.024	2.73e-101	TRUE	53.743	Y	Y
Unspecified erythematous condition	695.9	131422	868	130554	1.466	0.07	4.33	4.467	4.194	1.87e-98	TRUE	92.331	N	N
Septal Deviations/Turbinate Hypertrophy	470	131089	6175	124914	-0.909	0.043	0.403	0.488	0.318	2.18e-98	TRUE	0	Y	Y
Pancytopenia	284.1	133215	849	132366	1.51	0.072	4.526	4.667	4.385	2.34e-97	TRUE	97.806	Y	Y
Encounter for long-term (current) use of antibiotics	980	131953	1674	130279	1.079	0.052	2.94	3.042	2.839	6.44e-97	TRUE	97.388	Y	Y
Septic shock	994.21	132891	1190	131701	1.278	0.061	3.59	3.71	3.47	7.55e-97	TRUE	98.684	Y	Y
Benign neoplasm of colon	208	130028	10689	119339	-0.605	0.029	0.546	0.603	0.489	1.02e-95	TRUE	93.056	N	N
Sprains and strains of back and neck	841	127698	5739	121959	0.621	0.03	1.861	1.92	1.802	8.62e-95	TRUE	88.269	Y	Y
Chronic osteomyelitis	710.12	133190	931	132259	1.434	0.07	4.197	4.333	4.061	1.67e-94	TRUE	98.472	Y	Y
Angina pectoris	411.3	127500	5822	121678	0.613	0.03	1.845	1.904	1.787	5.33e-94	TRUE	98.608	Y	Y
Symptoms involving nervous and musculoskeletal systems	781	130335	3051	127284	0.799	0.039	2.222	2.299	2.146	2.68e-93	TRUE	17.429	Y	Y
Other diseases of lung	510	129047	5016	124031	0.639	0.031	1.895	1.957	1.834	1.13e-92	TRUE	0	Y	Y
Adult failure to thrive	260.3	132994	970	132024	1.339	0.066	3.815	3.944	3.686	5.83e-92	TRUE	94.288	Y	Y
Symptoms involving digestive system	561	128141	9230	118911	0.502	0.025	1.653	1.701	1.604	2.78e-91	TRUE	0	Y	Y
Syncope and collapse	788	127245	10261	116984	0.474	0.024	1.606	1.653	1.56	8.53e-90	TRUE	48.368	Y	Y
Peripheral enthesopathies and allied syndromes	726	124463	18228	106235	-0.444	0.022	0.642	0.685	0.598	1.29e-89	TRUE	0	Y	Y
Abnormal sputum	516	132376	1688	130688	1.012	0.051	2.75	2.849	2.651	3.78e-89	TRUE	89.397	Y	Y
Complex regional/central pain syndrome	355	133018	1005	132013	1.284	0.064	3.611	3.737	3.485	1.21e-88	TRUE	84.415	Y	Y
Other specified cardiac dysrhythmias	427.3	127453	6246	121207	0.572	0.029	1.772	1.829	1.716	2.33e-88	TRUE	91.836	Y	Y
Chronic ulcer of unspecified site	707.3	132815	754	132061	1.479	0.074	4.39	4.536	4.244	5.43e-88	TRUE	85.534	Y	Y
Neoplasm of uncertain behavior of skin	173	131235	4835	126400	-1.083	0.054	0.339	0.445	0.232	5.69e-88	TRUE	70.564	Y	Y
Poisoning/allergy of sulfonamides	961.1	131340	1467	129873	1.078	0.054	2.938	3.045	2.831	2.78e-87	TRUE	90.936	Y	Y
Iron deficiency anemias, unspecified or not due to blood loss	280.1	129643	6527	123116	0.571	0.029	1.77	1.826	1.713	5.37e-87	TRUE	7.899	Y	Y
Other symptoms referable to back	724.8	132195	1808	130387	0.971	0.049	2.641	2.738	2.544	3.29e-86	TRUE	24.432	Y	Y
Iron deficiency anemias	280	129050	7399	121651	0.538	0.027	1.713	1.766	1.659	1.01e-85	TRUE	45.22	Y	Y
Abnormal results of function study of liver	573.7	130594	4594	126000	0.643	0.033	1.901	1.966	1.837	1.09e-84	TRUE	97.306	Y	Y
Hemoptysis	516.1	132668	1524	131144	1.027	0.053	2.793	2.897	2.69	7.3e-84	TRUE	79.452	Y	Y
Obsessive-compulsive disorders	300.3	133084	1100	131984	1.191	0.062	3.292	3.413	3.171	1.65e-82	TRUE	80.684	Y	Y
Hearing loss	389	128261	9123	119138	-0.612	0.032	0.542	0.605	0.479	2.81e-81	TRUE	94.978	N	N
Urinary tract infection	591	122312	18198	104114	0.382	0.02	1.465	1.504	1.425	1.28e-80	TRUE	91.725	Y	Y
Dependence on respirator [Ventilator] or supplemental oxygen	509.8	132425	1255	131170	1.132	0.06	3.102	3.219	2.985	2.5e-80	TRUE	98.262	Y	Y
Abnormal involuntary movements	350.1	130837	3613	127224	0.696	0.037	2.005	2.077	1.933	3.98e-80	TRUE	96.976	Y	Y
Spinal stenosis	720	129626	7020	122606	0.513	0.027	1.67	1.724	1.617	1.21e-78	TRUE	60.365	Y	Y
Fluid overload	276.6	131942	2169	129773	0.868	0.046	2.382	2.473	2.291	1.27e-78	TRUE	98.458	Y	Y
Periodontitis (acute or chronic)	523.3	131586	1497	130089	1.008	0.054	2.74	2.847	2.634	3.39e-77	TRUE	92.568	N	N
Other and unspecified disorders of the nervous system	349	132327	980	131347	1.212	0.066	3.359	3.487	3.23	2.44e-76	TRUE	90.92	Y	Y
Pyelonephritis	590	131978	2642	129336	0.794	0.043	2.213	2.297	2.129	4.09e-76	TRUE	9.807	Y	Y
Other dyspnea	512.9	124561	16026	108535	0.366	0.02	1.441	1.48	1.403	7.78e-76	TRUE	79.178	Y	Y
Type 2 diabetes with neurological manifestations	250.24	132212	3103	129109	0.714	0.039	2.042	2.118	1.966	8.1e-76	TRUE	93.575	Y	Y
Acute and subacute necrosis of liver	573.4	132915	567	132348	1.636	0.089	5.136	5.311	4.962	1.79e-75	TRUE	97.242	Y	Y
Infective connective tissue disorders	712	133398	459	132939	1.978	0.108	7.226	7.437	7.015	3.21e-75	TRUE	98.259	Y	Y
Insulin pump user	250.3	131775	4614	127161	0.599	0.033	1.82	1.884	1.756	1.49e-74	TRUE	96.878	Y	Y
Abnormality of gait	350.2	130559	4947	125612	0.58	0.032	1.786	1.848	1.723	5.05e-74	TRUE	91.011	Y	Y
Portal hypertension	571.81	133316	901	132415	1.268	0.07	3.555	3.692	3.417	7.24e-73	TRUE	98.123	Y	Y
Spinal stenosis of lumbar region	720.1	131305	4430	126875	0.599	0.033	1.821	1.886	1.755	9.74e-73	TRUE	0	Y	Y
Fracture of lower limb	800	131062	7268	123794	0.489	0.027	1.631	1.684	1.577	1.45e-72	TRUE	97.298	Y	Y
Peritonitis and retroperitoneal infections	567	132592	1387	131205	1.008	0.056	2.741	2.851	2.631	2.51e-72	TRUE	95.342	Y	Y
Hypoglycemia	251.1	132379	1378	131001	1.008	0.056	2.739	2.849	2.629	7.71e-72	TRUE	92.608	Y	Y
Difficulty in walking	741.3	131134	3163	127971	0.691	0.039	1.996	2.072	1.92	2.03e-71	TRUE	75.431	Y	Y
Spasm of muscle	772.2	130436	3872	126564	0.639	0.036	1.895	1.965	1.825	3.07e-71	TRUE	73.822	Y	Y
Other disorders of liver	573	130625	3048	127577	0.703	0.04	2.02	2.098	1.943	8.01e-71	TRUE	68.445	Y	Y
Disturbance of skin sensation	687.4	126460	10756	115704	0.417	0.024	1.517	1.563	1.471	2.81e-70	TRUE	94.151	Y	Y
Other disorders of circulatory system	459	129454	4370	125084	0.597	0.034	1.816	1.883	1.75	8.7e-70	TRUE	94.326	Y	Y
Other abnormal blood chemistry	790.6	126804	8440	118364	0.45	0.026	1.569	1.619	1.518	3.1e-68	TRUE	35.074	Y	Y
Acute posthemorrhagic anemia	285.1	129328	4004	125324	0.615	0.036	1.85	1.919	1.78	1.23e-66	TRUE	95.908	Y	Y
Hemorrhage of gastrointestinal tract	578.9	131289	3721	127568	0.62	0.036	1.86	1.93	1.789	1.44e-66	TRUE	93.291	Y	Y
Peptic ulcer (excl. esophageal)	531	131130	2259	128871	0.771	0.045	2.162	2.25	2.074	5.73e-66	TRUE	0	Y	Y
Gastritis and duodenitis	535	128395	6804	121591	0.486	0.028	1.626	1.682	1.571	6.56e-66	TRUE	62.249	Y	Y
Phlebitis and thrombophlebitis	451	131853	1856	129997	0.842	0.049	2.32	2.417	2.224	1.58e-65	TRUE	0	Y	Y
Polyneuropathy in diabetes	250.6	132563	2201	130362	0.777	0.045	2.175	2.264	2.086	2.09e-65	TRUE	94.655	Y	Y
Other cardiac conduction disorders	426.8	132888	426	132462	1.714	0.1	5.549	5.746	5.352	2.79e-65	TRUE	93.563	N	N
Gastritis and duodenitis, NOS	535.9	130213	4534	125679	0.575	0.034	1.777	1.843	1.711	9.16e-65	TRUE	95.425	Y	Y
Other hypertrophic and atrophic conditions of skin	701	127886	8131	119755	-0.596	0.035	0.551	0.62	0.482	3.59e-64	TRUE	91.719	Y	Y
Gastroparesis	536.3	133157	975	132182	1.118	0.066	3.06	3.19	2.93	1.35e-63	TRUE	95.379	Y	Y
Internal derangement of knee	835	130008	6474	123534	-0.635	0.038	0.53	0.605	0.456	1.48e-62	TRUE	0	N	Y
Decubitus ulcer	707.1	132629	1024	131605	1.101	0.066	3.006	3.136	2.876	3.22e-62	TRUE	98.105	Y	Y
Hemangioma of skin and subcutaneous tissue	228.1	132007	2751	129256	-1.306	0.079	0.271	0.425	0.117	8.82e-62	TRUE	58.314	N	N
Abnormal findings on mammogram or breast exam	611	131087	10865	120222	-0.544	0.033	0.58	0.645	0.516	1.72e-61	TRUE	80.664	Y	Y
Fracture of ribs	807	132276	1800	130476	0.829	0.05	2.292	2.39	2.194	1.96e-61	TRUE	96.672	Y	Y
Intestinal obstruction without mention of hernia	560	131407	3007	128400	0.658	0.04	1.931	2.01	1.853	1.08e-60	TRUE	70.42	Y	Y
Anemia of chronic disease	285.2	132083	1762	130321	0.833	0.051	2.301	2.401	2.201	9.45e-60	TRUE	97.273	Y	Y
severe protein-calorie malnutrition	260.2	133016	1139	131877	1.035	0.064	2.814	2.938	2.689	1.58e-59	TRUE	98.548	Y	Y
Actinic keratosis	702.1	132395	2949	129446	-1.089	0.067	0.337	0.468	0.205	3.52e-59	TRUE	95.635	Y	Y
Encounter for long-term (current) use of anticoagulants, antithrombotics, aspirin	457	127511	4884	122627	0.516	0.032	1.676	1.738	1.613	4.94e-59	TRUE	91.952	Y	Y
Other inflammatory spondylopathies	715	132458	1899	130559	0.795	0.049	2.214	2.31	2.118	5.63e-59	TRUE	87.039	Y	Y
Muscle weakness	772.3	130943	2977	127966	0.654	0.041	1.924	2.003	1.845	1.02e-58	TRUE	0	Y	Y
Other disorders of stomach and duodenum	537	131102	3269	127833	0.624	0.039	1.867	1.943	1.791	2.11e-58	TRUE	93.24	Y	Y
Noninfectious gastroenteritis	558	129016	7110	121906	0.452	0.028	1.571	1.626	1.516	3.89e-58	TRUE	92.248	Y	Y
Circulatory disease NEC	459.9	130477	3097	127380	0.628	0.039	1.874	1.952	1.797	2.62e-57	TRUE	88.475	Y	Y
Disorders of phosphorus metabolism	275.53	132747	1027	131720	1.044	0.066	2.841	2.97	2.712	9.51e-57	TRUE	97.584	Y	Y
Diseases of sebaceous glands	706	127722	12196	115526	-0.438	0.028	0.645	0.699	0.591	1.47e-56	TRUE	76.906	Y	Y
Cystitis	592.1	131105	3363	127742	0.624	0.04	1.866	1.944	1.789	9.26e-56	TRUE	0	Y	Y
Musculoskeletal symptoms referable to limbs	771	131600	2339	129261	0.702	0.045	2.018	2.106	1.931	1.11e-55	TRUE	60.977	Y	Y
Encounter for long-term (current) use of aspirin	457.3	127838	4609	123229	0.512	0.033	1.668	1.732	1.604	4.55e-55	TRUE	89.8	Y	Y
Mixed hyperlipidemia	272.13	131070	8347	122723	-0.496	0.032	0.609	0.671	0.546	9.01e-55	TRUE	86.869	Y	Y
Chronic obstructive asthma	495.1	132834	690	132144	1.21	0.078	3.355	3.507	3.202	1.71e-54	TRUE	68.781	Y	Y
Sacroiliitis NEC	715.1	133183	966	132217	1.048	0.068	2.852	2.984	2.719	2.64e-54	TRUE	96.812	Y	Y
Sensorineural hearing loss	389.1	130876	4740	126136	-0.709	0.046	0.492	0.582	0.402	3.44e-54	TRUE	98.026	Y	Y
Hereditary and idiopathic peripheral neuropathy	356	131227	2971	128256	0.619	0.04	1.858	1.936	1.779	1.28e-53	TRUE	60.645	Y	Y
Chronic sinusitis	475	127247	8815	118432	-0.491	0.032	0.612	0.675	0.549	8.52e-53	TRUE	0	Y	Y
Encounter for long-term (current) use of anticoagulants	286.2	130476	6011	124465	0.45	0.029	1.569	1.627	1.511	1.13e-52	TRUE	83.945	Y	Y
Disorders of calcium/phosphorus metabolism	275.5	131667	2062	129605	0.727	0.048	2.069	2.162	1.975	1.5e-52	TRUE	94.031	Y	Y
Nonrheumatic tricuspid valve disorders	395.3	131747	1028	130719	0.983	0.065	2.673	2.799	2.546	1.92e-52	TRUE	0	Y	Y
Arthropathy NOS	716.9	128948	4661	124287	0.506	0.033	1.658	1.724	1.593	3.49e-52	TRUE	0	Y	Y
Gastrointestinal hemorrhage	578	128213	10725	117488	0.352	0.023	1.422	1.468	1.376	4.71e-51	TRUE	90.972	Y	Y
Coma	348.7	132817	508	132309	1.383	0.092	3.986	4.167	3.806	6.74e-51	TRUE	95.418	Y	Y
Adverse effects of sedatives or other central nervous system depressants and anesthetics	967	132355	613	131742	1.233	0.082	3.431	3.592	3.269	1.52e-50	TRUE	6.865	Y	Y
Hyperosmolality and/or hypernatremia	276.11	132849	910	131939	1.034	0.069	2.813	2.948	2.677	1.76e-50	TRUE	95.762	Y	Y
Adrenal hypofunction	255.2	133107	858	132249	1.069	0.072	2.913	3.053	2.772	2.46e-50	TRUE	96.984	Y	Y
Rash and other nonspecific skin eruption	687.1	124634	13129	111505	0.329	0.022	1.389	1.433	1.346	5.21e-50	TRUE	77.914	Y	Y
Disease of tricuspid valve	394.7	130692	1348	129344	0.848	0.057	2.335	2.448	2.223	2.45e-49	TRUE	63.076	Y	Y
Cystitis and urethritis	592	130304	4054	126250	0.537	0.036	1.711	1.782	1.64	2.57e-49	TRUE	0	Y	Y
Other unspecified back disorders	724.9	132209	1215	130994	0.886	0.06	2.425	2.543	2.307	2.58e-49	TRUE	0	N	N
Chronic pharyngitis and nasopharyngitis	472	130698	4133	126565	-0.745	0.05	0.475	0.574	0.376	3.24e-49	TRUE	46.727	Y	Y
Other arthropathies	716	128359	5097	123262	0.471	0.032	1.602	1.665	1.539	1.06e-48	TRUE	0	Y	Y
Cardiac arrest and ventricular fibrillation	427.4	132903	1320	131583	0.853	0.058	2.347	2.461	2.232	1.8e-48	TRUE	96.669	Y	Y
Cellulitis and abscess of fingers/toes	681.1	131506	2939	128567	0.594	0.041	1.811	1.891	1.731	7.45e-48	TRUE	66.442	Y	Y
Empyema and pneumothorax	506	132202	2431	129771	0.637	0.044	1.891	1.978	1.805	2.86e-47	TRUE	94.113	Y	Y
Mycoses	117	132979	827	132152	1.046	0.073	2.846	2.988	2.703	4.33e-47	TRUE	95.413	Y	Y
Paralytic ileus	560.1	132288	939	131349	0.983	0.068	2.673	2.807	2.538	8.34e-47	TRUE	95.6	Y	Y
Coagulation defects	286	127193	5636	121557	0.447	0.031	1.563	1.624	1.502	1.29e-46	TRUE	0	Y	Y
Malunion and nonunion of fracture	733.8	132697	1711	130986	0.74	0.052	2.096	2.197	1.994	1.4e-46	TRUE	77.024	Y	Y
Cachexia	260.1	133195	280	132915	1.782	0.125	5.939	6.184	5.695	2.79e-46	TRUE	85.962	N	N
Abnormal mammogram	611.1	132200	6410	125790	-0.612	0.043	0.542	0.627	0.458	2.35e-45	TRUE	83.474	Y	Y
Anorexia	260.6	132306	811	131495	1.026	0.073	2.789	2.933	2.646	7.94e-45	TRUE	80.154	Y	Y
Acute cystitis	592.11	132078	2427	129651	0.65	0.046	1.915	2.005	1.824	8.57e-45	TRUE	0	Y	Y
Heart failure with preserved EF [Diastolic heart failure]	428.4	132533	2254	130279	0.636	0.046	1.889	1.979	1.8	2.38e-44	TRUE	68.345	Y	Y
Abnormal coagulation profile	286.9	131967	1881	130086	0.698	0.05	2.01	2.108	1.911	8.47e-44	TRUE	0	Y	Y
Retention of urine	599.2	130488	3673	126815	0.514	0.037	1.671	1.744	1.599	1.14e-43	TRUE	97.101	Y	Y
Other disorders of gallbladder	575.7	131739	857	130882	0.985	0.071	2.678	2.817	2.538	1.37e-43	TRUE	0	Y	Y
Disorders of adrenal glands	255	132485	1614	130871	0.743	0.054	2.103	2.208	1.998	1.48e-43	TRUE	89.726	Y	Y
Rosacea	695.3	132641	2610	130031	-1.015	0.074	0.362	0.507	0.218	6.02e-43	TRUE	0	Y	Y
Fracture of neck of femur	800.1	132880	1641	131239	0.729	0.053	2.074	2.178	1.97	8.2e-43	TRUE	95.508	Y	Y
Aphasia/speech disturbance	292.1	131439	2263	129176	0.63	0.046	1.878	1.968	1.788	1.08e-42	TRUE	88.915	Y	Y
Solitary pulmonary nodule	514.2	132258	2651	129607	0.583	0.043	1.791	1.875	1.707	2.17e-42	TRUE	80.026	Y	Y
Glucocorticoid deficiency	255.21	133247	717	132530	1.057	0.078	2.878	3.031	2.724	1.58e-41	TRUE	96.279	Y	Y
Complication of amputation stump	874	133505	347	133158	1.546	0.115	4.691	4.916	4.466	3.33e-41	TRUE	96.608	Y	Y
Hepatomegaly	573.3	132911	530	132381	1.196	0.089	3.306	3.48	3.131	4.66e-41	TRUE	86.849	N	N
Respiratory insufficiency	509.2	132564	1184	131380	0.853	0.064	2.347	2.472	2.222	6.61e-41	TRUE	98.705	Y	Y
Systemic inflammatory response syndrome (SIRS)	994.1	132780	647	132133	1.089	0.081	2.973	3.132	2.813	7.91e-41	TRUE	91.138	Y	Y
Other disorders of synovium, tendon, and bursa	727	126280	11613	114667	-0.354	0.027	0.702	0.754	0.65	1.19e-40	TRUE	79.641	Y	Y
Bronchitis	497	128914	4002	124912	0.483	0.036	1.621	1.693	1.55	2.53e-40	TRUE	54.162	Y	Y
Dysuria	599.3	126242	8627	117615	0.356	0.027	1.428	1.481	1.375	2.53e-40	TRUE	0	Y	Y
Fracture of ankle and foot	801	130787	5992	124795	0.402	0.03	1.495	1.554	1.435	5.94e-40	TRUE	97.078	Y	Y
Joint/ligament sprain	840.3	131247	3585	127662	-0.688	0.052	0.503	0.605	0.4	1.19e-39	TRUE	0	N	Y
Extrapyramidal disease and abnormal movement disorders	333	132032	2412	129620	0.588	0.045	1.8	1.888	1.712	7.5e-39	TRUE	92.08	Y	Y
Esophageal bleeding (varices/hemorrhage)	530.2	132725	1666	131059	0.678	0.052	1.97	2.073	1.867	3.73e-38	TRUE	32.718	Y	Y
Dysphagia	532	129987	7194	122793	0.361	0.028	1.435	1.49	1.38	3.77e-38	TRUE	0	Y	Y
Diverticulosis and diverticulitis	562	129466	6949	122517	-0.441	0.034	0.644	0.711	0.577	6.08e-38	TRUE	98.28	Y	Y
Bronchopneumonia and lung abscess	480.5	133337	395	132942	1.344	0.104	3.834	4.038	3.629	7.52e-38	TRUE	94.639	N	N
Disorders of sacrum	724.1	132476	2299	130177	0.602	0.047	1.825	1.917	1.733	1.06e-37	TRUE	0	Y	Y
Functional digestive disorders	564	127661	7238	120423	0.363	0.028	1.437	1.493	1.382	1.09e-37	TRUE	0	Y	Y
Other paralytic syndromes	344	132924	1135	131789	0.818	0.064	2.266	2.391	2.14	1.8e-37	TRUE	97.561	Y	Y
Other intestinal obstruction	560.4	132598	1830	130768	0.65	0.051	1.916	2.015	1.816	1.82e-37	TRUE	0	Y	Y
Type 2 diabetes with ketoacidosis	250.21	133421	387	133034	1.332	0.104	3.79	3.994	3.585	1.84e-37	TRUE	88.335	N	N
Hypertension	401	123637	40372	83265	0.197	0.015	1.218	1.248	1.187	2.02e-37	TRUE	86.6	Y	Y
Non-healing surgical wound	875	133291	325	132966	1.452	0.114	4.27	4.493	4.047	2.57e-37	TRUE	86.419	N	N
Essential hypertension	401.1	123802	39967	83835	0.196	0.015	1.217	1.247	1.187	4.62e-37	TRUE	85.516	Y	Y
Aseptic necrosis of bone	733.4	133179	848	132331	0.909	0.072	2.483	2.623	2.342	7.32e-37	TRUE	85.921	Y	Y
Acute appendicitis	540.11	133109	2048	131061	-0.987	0.078	0.373	0.526	0.22	9.29e-37	TRUE	0	N	N
Impulse control disorder	312.3	133397	392	133005	1.279	0.103	3.592	3.793	3.392	1.02e-35	TRUE	38.866	N	N
Acute bronchitis and bronchiolitis	483	127122	5583	121539	0.399	0.032	1.49	1.553	1.428	1.26e-35	TRUE	98.937	N	N
Fracture of hand or wrist	804	131324	4743	126581	0.416	0.033	1.516	1.582	1.451	1.31e-35	TRUE	97.583	Y	Y
Senile cataract	366.2	132295	5130	127165	-0.506	0.041	0.603	0.683	0.523	2.11e-35	TRUE	97.309	N	Y
Gastric ulcer	531.2	132844	822	132022	0.902	0.073	2.464	2.606	2.321	2.51e-35	TRUE	0	Y	Y
Osteoporosis NOS	743.11	131851	3196	128655	0.504	0.041	1.656	1.735	1.576	2.63e-35	TRUE	0	Y	Y
Alkalosis	276.42	132961	354	132607	1.395	0.113	4.034	4.255	3.812	6.64e-35	TRUE	97.073	Y	Y
Appendicitis	540.1	132941	2233	130708	-0.886	0.072	0.412	0.553	0.271	7.86e-35	TRUE	0	N	Y
Impacted cerumen	380.4	130690	4641	126049	-0.532	0.043	0.587	0.672	0.502	1.52e-34	TRUE	17.524	Y	Y
Other disorders of peritoneum	568	131073	1308	129765	0.733	0.06	2.082	2.199	1.964	1.63e-34	TRUE	0	Y	Y
Eustachian tube disorders	381.2	131255	2552	128703	-0.815	0.067	0.443	0.573	0.312	1.92e-34	TRUE	0	Y	Y
Renal failure NOS	585.2	132178	1687	130491	0.638	0.052	1.894	1.996	1.791	3.26e-34	TRUE	86.333	Y	Y
Tinnitus	389.4	131679	2862	128817	-0.709	0.059	0.492	0.607	0.377	1.46e-33	TRUE	77.639	Y	Y
Hypertensive heart and/or renal disease	401.2	129749	5245	124504	0.384	0.032	1.468	1.531	1.406	1.93e-33	TRUE	92.641	Y	Y
Parasomnia	327.5	133247	582	132665	1.041	0.087	2.832	3.002	2.663	2.79e-33	TRUE	93.36	N	N
Curvature of spine	737	131668	2745	128923	0.52	0.043	1.682	1.767	1.598	2.8e-33	TRUE	23.635	Y	Y
Coronary atherosclerosis	411.4	129923	12088	117835	-0.302	0.025	0.74	0.789	0.69	3.56e-33	TRUE	99.318	Y	Y
Peptic ulcer, site unspecified	531.4	132259	1003	131256	0.8	0.067	2.225	2.356	2.095	4.03e-33	TRUE	60.061	Y	Y
Acute and chronic tonsillitis	474	131318	3361	127957	-0.656	0.055	0.519	0.627	0.411	1.43e-32	TRUE	32.205	Y	Y
Other nonmalignant breast conditions	613	130299	7564	122735	-0.45	0.038	0.638	0.712	0.563	1.74e-32	TRUE	0	N	N
Specific nonpsychotic mental disorders due to brain damage	291.4	132764	1443	131321	0.675	0.057	1.963	2.075	1.852	1.82e-32	TRUE	0	Y	Y
Hypertensive heart disease	401.21	130898	2205	128693	0.557	0.047	1.745	1.837	1.653	2.25e-32	TRUE	90.082	Y	Y
Osteoporosis	743.1	131653	3461	128192	0.467	0.039	1.595	1.672	1.517	2.37e-32	TRUE	45.497	Y	Y
Disorders involving the immune mechanism	279	126352	4824	121528	0.402	0.034	1.494	1.561	1.428	2.73e-32	TRUE	0	Y	Y
Complications of gastrostomy, colostomy and enterostomy	536.7	133403	390	133013	1.216	0.103	3.372	3.574	3.17	4.04e-32	TRUE	66.918	Y	Y
Complication of colostomy or enterostomy	853	133460	298	133162	1.409	0.12	4.092	4.327	3.857	7.44e-32	TRUE	93.55	N	N
Chronic tonsillitis and adenoiditis	474.2	132207	2537	129670	-0.784	0.067	0.457	0.588	0.326	8.62e-32	TRUE	74.206	N	N
Appendiceal conditions	540	132794	2310	130484	-0.805	0.069	0.447	0.582	0.312	1.07e-31	TRUE	0	N	Y
Derangement of joint, non-traumatic	742	129736	5423	124313	-0.454	0.039	0.635	0.711	0.559	1.97e-31	TRUE	17.81	N	N
Fracture of pelvis	802	133279	1187	132092	0.755	0.065	2.128	2.255	2.001	2.11e-31	TRUE	98.787	Y	Y
Enthesopathy	726.1	127367	9213	118154	-0.347	0.03	0.707	0.765	0.648	2.84e-31	TRUE	0	N	N
Gangrene	791	133315	433	132882	1.144	0.099	3.14	3.333	2.947	3.52e-31	TRUE	84.262	Y	Y
Congestive heart failure; nonhypertensive	428	130332	7548	122784	0.316	0.027	1.371	1.424	1.318	3.66e-31	TRUE	0	Y	Y
Acne	706.1	130614	6241	124373	-0.458	0.04	0.633	0.71	0.555	6.27e-31	TRUE	69.756	Y	N
Urinary incontinence	599.4	130747	3961	126786	0.433	0.038	1.541	1.615	1.468	1.21e-30	TRUE	85.623	Y	Y
Personal history of diseases of digestive system	564.9	132188	1594	130594	0.629	0.055	1.875	1.983	1.768	1.8e-30	TRUE	91.454	Y	Y
Diseases of spleen	289.5	133136	421	132715	1.131	0.099	3.099	3.293	2.904	4.81e-30	TRUE	0	N	N
Disorders of function of stomach	536	130257	3777	126480	0.43	0.038	1.537	1.611	1.463	5.04e-30	TRUE	60.014	Y	Y
Secondary thrombocytopenia	287.32	132640	358	132282	1.207	0.107	3.342	3.552	3.133	1.5e-29	TRUE	0	Y	Y
Nasal polyps	471	133155	1121	132034	-1.337	0.119	0.263	0.495	0.03	1.81e-29	TRUE	0	Y	Y
Type 1 diabetes with ketoacidosis	250.11	133494	470	133024	1.077	0.096	2.936	3.125	2.747	5.72e-29	TRUE	94.581	Y	Y
Fracture of tibia and fibula	800.3	132294	2492	129802	0.499	0.045	1.646	1.734	1.558	1.18e-28	TRUE	95.763	Y	Y
Joint effusions	741.4	128462	8248	120214	0.296	0.027	1.344	1.396	1.292	1.5e-28	TRUE	0	Y	Y
Intracranial hemorrhage	430	132534	2112	130422	0.531	0.048	1.701	1.795	1.607	1.58e-28	TRUE	93.269	Y	Y
Other pulmonary inflamation or edema	505	132384	1234	131150	0.675	0.061	1.963	2.083	1.844	1.62e-28	TRUE	89.799	Y	Y
Pathologic fracture	743.2	132723	883	131840	0.793	0.072	2.211	2.351	2.07	1.73e-28	TRUE	87.571	Y	Y
Diseases of esophagus	530	119215	27078	92137	0.185	0.017	1.203	1.236	1.17	4.06e-28	TRUE	89.602	Y	Y
Osteoporosis, osteopenia and pathological fracture	743	128367	7962	120405	0.299	0.027	1.349	1.403	1.296	6.58e-28	TRUE	0	Y	Y
Other and unspecified coagulation defects	286.7	128526	3069	125457	0.451	0.041	1.57	1.652	1.489	1.24e-27	TRUE	0	Y	Y
Chronic renal failure [CKD]	585.3	131456	5993	125463	0.329	0.03	1.39	1.449	1.33	1.39e-27	TRUE	93.345	Y	Y
Acquired spondylolisthesis	738.4	132266	2373	129893	0.498	0.046	1.645	1.735	1.555	1.58e-27	TRUE	83.468	Y	Y
Disorders of protein plasma/amino-acid transport and metabolism	270	130741	1893	128848	0.552	0.051	1.737	1.837	1.637	1.67e-27	TRUE	66.705	Y	Y
Fracture of upper limb	803	131485	7452	124033	0.301	0.028	1.351	1.405	1.297	1.88e-27	TRUE	95.933	Y	Y
Restless legs syndrome	327.71	132830	1371	131459	0.642	0.059	1.901	2.017	1.785	2.08e-27	TRUE	93.421	Y	Y
Diseases of the oral soft tissues, excluding lesions specific for gingiva and tongue	528	130557	2934	127623	0.454	0.042	1.574	1.657	1.491	6.09e-27	TRUE	24.858	Y	Y
Acute sinusitis	464	125981	8867	117114	-0.335	0.031	0.715	0.776	0.654	8.16e-27	TRUE	97.934	N	Y
Acute pharyngitis	465.2	123024	16461	106563	-0.246	0.023	0.782	0.827	0.736	1.46e-26	TRUE	96.6	N	Y
Hyperhidrosis	705.8	131560	2274	129286	0.507	0.048	1.66	1.753	1.567	1.76e-26	TRUE	0	Y	Y
Ventral hernia	550.5	132525	2006	130519	0.528	0.05	1.696	1.793	1.598	2.49e-26	TRUE	89.019	Y	Y
Myoclonus	333.2	133363	373	132990	1.127	0.106	3.087	3.295	2.879	2.56e-26	TRUE	77.071	N	N
Deficiency anemias	281.9	133004	450	132554	1.027	0.097	2.794	2.984	2.604	3.15e-26	TRUE	0	Y	Y
Myopia	367.1	132337	2518	129819	-0.686	0.065	0.504	0.631	0.377	3.79e-26	TRUE	90.479	Y	N
Disorders of plasma protein metabolism	270.3	131057	1589	129468	0.582	0.055	1.79	1.898	1.682	4.34e-26	TRUE	81.618	Y	Y
Orthostatic hypotension	458.1	132332	1290	131042	0.638	0.06	1.892	2.011	1.774	4.83e-26	TRUE	82.238	Y	Y
Other diseases of respiratory system, not elsewhere classified	519	128837	3256	125581	0.423	0.04	1.527	1.606	1.448	5.75e-26	TRUE	0	Y	Y
Jaundice (not of newborn)	573.5	133006	735	132271	0.818	0.078	2.266	2.418	2.113	6.88e-26	TRUE	83.481	Y	Y
Sebaceous cyst	706.2	130889	5100	125789	-0.433	0.041	0.649	0.729	0.568	7.4e-26	TRUE	79.799	Y	Y
Kyphosis (acquired)	737.1	133227	468	132759	0.991	0.095	2.695	2.882	2.508	2.55e-25	TRUE	0	Y	Y
Cervical radiculitis	765	131442	4831	126611	0.347	0.034	1.415	1.481	1.348	1.06e-24	TRUE	91.197	Y	Y
Peritoneal adhesions (postoperative) (postinfection)	568.1	131882	834	131048	0.759	0.075	2.136	2.282	1.99	2.28e-24	TRUE	0	Y	Y
Other deficiency anemia	281	132153	1323	130830	0.617	0.061	1.853	1.972	1.734	2.82e-24	TRUE	78.883	Y	Y
Cerebral ischemia	433.3	130961	3664	127297	0.38	0.038	1.462	1.536	1.388	8.07e-24	TRUE	84.046	Y	Y
Other derangement of joint	742.9	130673	4276	126397	-0.437	0.044	0.646	0.732	0.561	1.32e-23	TRUE	0	N	N
Abnormal heart sounds	396	130763	3315	127448	0.404	0.04	1.499	1.578	1.419	1.44e-23	TRUE	0	Y	Y
Disorders of vitreous body	379.2	132453	2369	130084	-0.619	0.062	0.538	0.66	0.417	2.09e-23	TRUE	0	N	Y
Ileostomy status	559	133526	530	132996	0.928	0.093	2.53	2.713	2.347	2.91e-23	TRUE	97.013	Y	Y
Pulmonary insufficiency or respiratory failure following trauma and surgery	509.3	132239	1595	130644	0.572	0.058	1.772	1.885	1.659	3.39e-23	TRUE	98.988	Y	Y
Congestive heart failure (CHF) NOS	428.1	130903	6136	124767	0.295	0.03	1.343	1.402	1.284	6.54e-23	TRUE	0	Y	Y
Decreased white blood cell count	288.1	132380	1585	130795	0.55	0.056	1.733	1.843	1.623	7.93e-23	TRUE	59.878	Y	Y
Postnasal drip	475.9	132211	1388	130823	-0.922	0.094	0.398	0.582	0.214	8.13e-23	TRUE	33.057	Y	Y
Transient cerebral ischemia	433.31	131240	3533	127707	0.373	0.038	1.453	1.528	1.377	2.51e-22	TRUE	88.027	Y	Y
Neoplasm of uncertain behavior	199	131066	2417	128649	-0.61	0.063	0.543	0.667	0.42	3.04e-22	TRUE	0	N	N
Lump or mass in breast	611.3	131648	6324	125324	-0.39	0.041	0.677	0.756	0.598	5.75e-22	TRUE	35.804	N	Y
Acute upper respiratory infections of multiple or unspecified sites	465	117856	28660	89196	-0.174	0.018	0.841	0.876	0.805	9.12e-22	TRUE	97.966	Y	Y
Gastrointestinal complications	569.2	132506	1612	130894	0.547	0.057	1.729	1.841	1.616	1.25e-21	TRUE	98.646	Y	Y
Glaucoma	365	132506	3097	129409	-0.498	0.052	0.608	0.71	0.505	1.33e-21	TRUE	11.746	N	Y
Eating disorder	305.2	132799	1951	130848	0.505	0.053	1.657	1.761	1.553	1.64e-21	TRUE	88.957	Y	Y
Esophagitis, GERD and related diseases	530.1	119507	26054	93453	0.162	0.017	1.176	1.21	1.143	2.06e-21	TRUE	91.065	Y	Y
Spinal cord injury without evidence of spinal bone injury	952	133174	342	132832	1.06	0.112	2.887	3.107	2.667	4.02e-21	TRUE	89.972	N	N
Obstruction of bile duct	575.2	133335	633	132702	0.802	0.085	2.231	2.398	2.064	4.49e-21	TRUE	19.419	Y	Y
Rupture of tendon, nontraumatic	727.6	132374	2328	130046	-0.563	0.06	0.57	0.687	0.452	5.57e-21	TRUE	93.919	Y	Y
GERD	530.11	120061	24454	95607	0.164	0.017	1.178	1.212	1.144	5.89e-21	TRUE	86.907	Y	Y
Injuries to the nervous system	907	132359	1307	131052	0.568	0.06	1.765	1.883	1.646	6.05e-21	TRUE	82.936	Y	Y
Impaired fasting glucose	250.41	132219	2626	129593	-0.543	0.058	0.581	0.695	0.467	8.52e-21	TRUE	41.165	N	N
Kyphoscoliosis and scoliosis	737.3	132128	2309	129819	0.446	0.048	1.562	1.655	1.468	1.26e-20	TRUE	0	Y	Y
Hypocalcemia	275.51	132646	715	131931	0.749	0.081	2.115	2.273	1.956	1.6e-20	TRUE	88.789	Y	Y
Complication due to other implant and internal device	859	132032	1082	130950	0.613	0.066	1.846	1.976	1.716	2.21e-20	TRUE	82.456	Y	Y
Other acquired musculoskeletal deformity	738	131035	3890	127145	0.343	0.037	1.409	1.482	1.336	3.56e-20	TRUE	48.35	Y	Y
Other disorders of cervical region	723	132190	1539	130651	0.526	0.057	1.693	1.805	1.58	4.29e-20	TRUE	57.869	Y	Y
Protozoan infection	131	133151	335	132816	1.039	0.114	2.827	3.051	2.603	9.91e-20	TRUE	84.402	N	N
Degenerative disease of the spinal cord	334	132487	1482	131005	0.52	0.057	1.682	1.794	1.569	1.25e-19	TRUE	0	Y	Y
Allergies, other	949	128882	3434	125448	0.368	0.041	1.444	1.524	1.365	1.27e-19	TRUE	92.973	Y	Y
Rheumatoid arthritis and other inflammatory polyarthropathies	714	132183	3122	129061	0.379	0.042	1.461	1.543	1.379	1.62e-19	TRUE	74.545	Y	Y
Hemiplegia	342	132505	1195	131310	0.571	0.064	1.77	1.895	1.646	2.47e-19	TRUE	91.504	Y	Y
Intracranial hemorrhage (injury)	818	132885	1105	131780	0.6	0.067	1.822	1.953	1.691	2.48e-19	TRUE	97.542	Y	Y
Gout and other crystal arthropathies	274	131838	3886	127952	-0.387	0.043	0.679	0.764	0.594	4.06e-19	TRUE	94.148	Y	Y
Vascular insufficiency of intestine	441	133178	575	132603	0.788	0.088	2.199	2.372	2.026	4.56e-19	TRUE	66.339	Y	Y
Fasciitis	728.7	131513	3737	127776	-0.424	0.048	0.654	0.748	0.561	5.05e-19	TRUE	78.079	N	Y
Rheumatoid arthritis	714.1	132574	2317	130257	0.427	0.048	1.533	1.627	1.439	5.66e-19	TRUE	78.227	Y	Y
Fracture of humerus	803.1	132944	1655	131289	0.487	0.055	1.628	1.735	1.521	6.03e-19	TRUE	76.929	Y	Y
Nonrheumatic aortic valve disorders	395.2	131673	3393	128280	-0.423	0.048	0.655	0.749	0.562	6.53e-19	TRUE	94.423	Y	Y
Open wound of foot except toe(s) alone	871.3	132839	722	132117	0.707	0.08	2.027	2.183	1.871	8e-19	TRUE	82.282	N	N
Subjective visual disturbances	368.9	131629	1202	130427	0.567	0.064	1.763	1.889	1.638	8.74e-19	TRUE	75.924	Y	Y
Sleep apnea	327.3	129325	11543	117782	-0.223	0.025	0.8	0.849	0.75	9.94e-19	TRUE	0	Y	Y
Gout	274.1	132100	3441	128659	-0.404	0.046	0.668	0.758	0.577	1.79e-18	TRUE	92.516	N	N
Dizziness and giddiness (Light-headedness and vertigo)	386.9	123415	14752	108663	0.189	0.022	1.208	1.25	1.165	2.6e-18	TRUE	79.838	Y	Y
Ganglion and cyst of synovium, tendon, and bursa	727.4	132217	1870	130347	-0.63	0.073	0.533	0.675	0.39	4.01e-18	TRUE	22.418	N	N
Noninfectious disorders of lymphatic channels	450	133250	570	132680	0.767	0.088	2.152	2.325	1.979	4.06e-18	TRUE	0	Y	Y
Nontoxic nodular goiter	241	132543	4258	128285	-0.399	0.046	0.671	0.761	0.58	6.17e-18	TRUE	75.984	N	Y
Sleep related movement disorders	327.7	132519	1751	130768	0.466	0.054	1.593	1.699	1.487	6.5e-18	TRUE	85.9	Y	Y
Disorders of refraction and accommodation; blindness and low vision	367	130435	5204	125231	-0.339	0.039	0.713	0.79	0.635	8.31e-18	TRUE	91.464	N	Y
Osteoarthrosis, generalized	740.2	132152	2262	129890	0.415	0.048	1.514	1.609	1.42	8.35e-18	TRUE	55.621	Y	Y
Cardiac pacemaker/device in situ	426.9	132733	3070	129663	-0.43	0.05	0.65	0.749	0.552	8.68e-18	TRUE	92.388	Y	Y
Other symptoms/disorders or the urinary system	599	120649	18339	102310	0.17	0.02	1.185	1.224	1.146	1.12e-17	TRUE	0	Y	Y
Candidiasis of skin and nails	112.3	133105	515	132590	0.811	0.095	2.25	2.436	2.064	1.19e-17	TRUE	69.465	N	N
Complication of internal orthopedic device	858	131699	2556	129143	0.382	0.045	1.466	1.554	1.378	1.61e-17	TRUE	55.132	Y	Y
Rheumatic disease of the heart valves	394	129412	2663	126749	0.377	0.044	1.458	1.544	1.371	1.88e-17	TRUE	84.908	Y	Y
Other persistent mental disorders due to conditions classified elsewhere	290.3	132756	1439	131317	0.497	0.059	1.643	1.758	1.528	2.19e-17	TRUE	94.371	Y	Y
Encounter for long-term (current) use of antiplatelets/antithrombotics	457.2	132498	745	131753	0.656	0.078	1.926	2.078	1.774	2.78e-17	TRUE	73.463	Y	Y
Fracture of patella	800.4	133070	1054	132016	0.565	0.067	1.759	1.891	1.627	4.44e-17	TRUE	55.671	Y	Y
Acute reaction to stress	300.8	132047	1106	130941	0.568	0.068	1.766	1.898	1.633	5e-17	TRUE	0	Y	Y
Dislocation	830	128924	7317	121607	-0.266	0.032	0.767	0.829	0.704	6.61e-17	TRUE	83.288	Y	Y
Synoviopathy	726.2	132755	1816	130939	-0.566	0.068	0.568	0.701	0.434	8.5e-17	TRUE	0	N	N
Complications of cardiac/vascular device, implant, and graft	854	131954	1318	130636	0.501	0.06	1.651	1.769	1.533	9.56e-17	TRUE	0	Y	Y
Atopic/contact dermatitis due to other or unspecified	939	125244	12341	112903	-0.213	0.026	0.808	0.858	0.758	1.12e-16	TRUE	44.527	N	N
Visual disturbances	368	128543	5635	122908	0.267	0.032	1.306	1.37	1.243	1.41e-16	TRUE	74.937	Y	Y
Otitis media and Eustachian tube disorders	381	126261	7498	118763	-0.268	0.033	0.765	0.829	0.701	2.26e-16	TRUE	88.7	N	Y
Conductive hearing loss	389.2	132538	1634	130904	-0.626	0.077	0.535	0.685	0.384	3.29e-16	TRUE	60.809	N	Y
Other conditions of brain, NOS	348.9	131147	2229	128918	0.393	0.048	1.482	1.577	1.387	3.95e-16	TRUE	0	Y	Y
Nontoxic multinodular goiter	241.2	133071	2305	130766	-0.532	0.066	0.588	0.716	0.459	5.09e-16	TRUE	62.399	N	Y
Abnormal findings on examination of urine	598	132508	1268	131240	0.515	0.064	1.674	1.799	1.549	7.19e-16	TRUE	0	Y	Y
Functional disorders of bladder	596.5	132673	2100	130573	0.402	0.05	1.495	1.593	1.397	8.7e-16	TRUE	0	Y	Y
Anemia in chronic kidney disease	285.21	133126	1204	131922	0.514	0.064	1.671	1.796	1.546	9.26e-16	TRUE	92.143	Y	Y
Other specified disorders of breast	613.8	132466	1992	130474	-0.629	0.079	0.533	0.687	0.379	1.32e-15	TRUE	71.005	Y	N
Other disorders of eye	379	131024	3695	127329	-0.363	0.046	0.695	0.786	0.605	3.5e-15	TRUE	0	N	N
Spondylosis with myelopathy	721.2	132754	1286	131468	0.483	0.061	1.621	1.742	1.501	3.72e-15	TRUE	85.621	Y	Y
Pericarditis	420.2	131944	1400	130544	0.466	0.059	1.594	1.71	1.478	3.86e-15	TRUE	0.684	Y	Y
Renal dialysis	585.31	133003	1476	131527	0.464	0.059	1.591	1.707	1.475	4.64e-15	TRUE	97.671	Y	Y
Meningitis	320	133167	724	132443	0.635	0.081	1.887	2.047	1.728	6.31e-15	TRUE	90.524	Y	Y
Organic or persistent insomnia	327.41	133029	1491	131538	0.455	0.058	1.577	1.691	1.462	6.74e-15	TRUE	0	Y	Y
Blood in stool	578.2	130918	4935	125983	0.262	0.034	1.299	1.366	1.233	1.06e-14	TRUE	86.309	Y	Y
Congenital musculoskeletal deformities of spine	754	132945	599	132346	0.679	0.088	1.973	2.145	1.8	1.12e-14	TRUE	0	N	N
Type 1 diabetes with neurological manifestations	250.14	133292	671	132621	0.642	0.084	1.9	2.064	1.735	1.94e-14	TRUE	89.461	Y	Y
Other retinal disorders	362	132318	2884	129434	-0.399	0.052	0.671	0.773	0.568	2.44e-14	TRUE	90.679	N	N
Lipoma	214	132109	2252	129857	-0.462	0.061	0.63	0.749	0.511	2.77e-14	TRUE	0	N	N
Hypertensive chronic kidney disease	401.22	131869	3390	128479	0.3	0.04	1.35	1.428	1.272	4.26e-14	TRUE	89.804	Y	Y
Type 2 diabetes	250.2	129318	15144	114174	0.156	0.021	1.169	1.21	1.129	4.84e-14	TRUE	80.527	Y	Y
Disorders of coccyx	724.2	132828	1687	131141	0.427	0.057	1.533	1.645	1.422	5.85e-14	TRUE	0	Y	Y
Symptoms involving respiratory system and other chest symptoms	519.9	130832	1629	129203	0.42	0.056	1.522	1.632	1.412	6.63e-14	TRUE	54.697	Y	Y
Premature beats	427.6	131487	1713	129774	-0.527	0.071	0.59	0.729	0.452	8.12e-14	TRUE	0	N	Y
Thyroiditis	245	132655	1822	130833	-0.572	0.077	0.564	0.714	0.414	8.14e-14	TRUE	81.221	Y	N
Obstructive sleep apnea	327.32	130474	9657	120817	-0.204	0.027	0.816	0.869	0.762	8.59e-14	TRUE	0	Y	Y
Iron deficiency anemia secondary to blood loss (chronic)	280.2	132286	1938	130348	0.393	0.053	1.481	1.585	1.377	1.19e-13	TRUE	0	Y	Y
Arterial embolism and thrombosis	444	132901	781	132120	0.571	0.077	1.769	1.921	1.617	1.78e-13	TRUE	92.254	Y	Y
Astigmatism	367.2	132498	1553	130945	-0.567	0.077	0.567	0.718	0.415	2.12e-13	TRUE	0	N	Y
Degeneration of macula and posterior pole of retina	362.2	133072	1372	131700	-0.59	0.08	0.554	0.712	0.396	2.22e-13	TRUE	86.217	N	Y
Rotator cuff (capsule) sprain	840.2	132435	1473	130962	-0.549	0.075	0.578	0.724	0.431	2.34e-13	TRUE	0	N	N
Fracture of unspecified part of femur	800.2	133121	1041	132080	0.499	0.069	1.647	1.783	1.511	5.63e-13	TRUE	93.038	Y	Y
Respiratory complications	519.2	132963	275	132688	0.922	0.129	2.514	2.767	2.261	9.38e-13	TRUE	93.247	N	N
Stiffness of joint	741.2	131959	3954	128005	-0.311	0.044	0.733	0.819	0.647	1.41e-12	TRUE	85.205	Y	Y
Calculus of ureter	594.3	132759	2458	130301	-0.394	0.056	0.674	0.784	0.565	1.56e-12	TRUE	83.978	Y	Y
Incisional hernia	550.6	133066	1353	131713	0.428	0.061	1.534	1.654	1.414	2.9e-12	TRUE	0	Y	Y
Disturbances in tooth eruption	520.2	132827	2264	130563	-0.433	0.062	0.649	0.77	0.527	3.28e-12	TRUE	79.134	N	N
Ischemic Heart Disease	411	125081	15907	109174	0.144	0.021	1.155	1.196	1.115	3.58e-12	TRUE	88.162	Y	Y
Diverticulitis	562.2	132874	1908	130966	-0.45	0.065	0.638	0.765	0.51	4.23e-12	TRUE	82.03	N	Y
Anomalies of jaw size/symmetry	526.3	133507	518	132989	-1.182	0.171	0.307	0.642	-0.029	5.06e-12	TRUE	0	N	N
Diaphragmatic hernia	550.2	130850	3560	127290	0.274	0.04	1.315	1.393	1.237	5.89e-12	TRUE	96.971	Y	Y
Chronic thyroiditis	245.2	133101	1462	131639	-0.594	0.086	0.552	0.722	0.383	6.3e-12	TRUE	0	Y	N
Nerve root and plexus disorders	353	132714	1703	131011	0.38	0.055	1.462	1.57	1.353	7.79e-12	TRUE	22.961	Y	Y
Sinoatrial node dysfunction (Bradycardia)	427.8	133035	1332	131703	-0.535	0.079	0.586	0.74	0.431	1.08e-11	TRUE	84.674	N	N
Chronic Kidney Disease, Stage III	585.33	132924	2968	129956	0.286	0.042	1.331	1.414	1.248	1.26e-11	TRUE	46.205	Y	Y
Symptoms affecting skin	687	131029	3461	127568	0.28	0.041	1.323	1.404	1.242	1.32e-11	TRUE	45.402	Y	Y
Chronic lymphocytic thyroiditis	245.21	133124	1442	131682	-0.586	0.087	0.557	0.727	0.387	1.41e-11	TRUE	0	Y	N
Fracture of radius and ulna	803.2	132529	3522	129007	0.268	0.04	1.307	1.385	1.229	1.91e-11	TRUE	83.494	Y	Y
Sprains and strains	840	122757	15940	106817	-0.148	0.022	0.862	0.906	0.819	2.24e-11	TRUE	97.651	Y	Y
Cyst and pseudocyst of pancreas	577.3	133499	613	132886	0.585	0.088	1.794	1.967	1.622	2.9e-11	TRUE	75.467	Y	Y
Cerebral artery occlusion, with cerebral infarction	433.21	132220	3073	129147	0.275	0.042	1.317	1.399	1.235	4.18e-11	TRUE	58.765	Y	Y
Congenital anomalies of limbs	755	132755	1001	131754	-0.661	0.101	0.516	0.713	0.319	4.92e-11	TRUE	0	N	N
Oliguria and anuria	599.6	133168	269	132899	0.836	0.128	2.306	2.556	2.056	5.81e-11	TRUE	33.934	N	N
Nontoxic uninodular goiter	241.1	132762	2971	129791	-0.356	0.054	0.701	0.807	0.594	6.03e-11	TRUE	0	N	Y
Other specified osteoporosis	743.13	133138	784	132354	0.525	0.08	1.69	1.848	1.532	7.04e-11	TRUE	92.378	Y	Y
Arteritis NOS	446.9	133081	855	132226	0.495	0.076	1.641	1.79	1.491	8.35e-11	TRUE	0	N	N
Chromosomal anomalies and genetic disorders	758	133159	570	132589	-1.002	0.154	0.367	0.67	0.064	8.38e-11	TRUE	0	N	N
Occlusion of cerebral arteries	433.2	131996	3361	128635	0.26	0.04	1.296	1.375	1.218	9.83e-11	TRUE	54.781	Y	Y
Heart failure with reduced EF [Systolic or combined heart failure]	428.3	132651	2808	129843	0.28	0.043	1.323	1.409	1.238	1.12e-10	TRUE	50.137	Y	Y
Congenital anomalies of genital organs	751.1	132996	726	132270	-0.866	0.135	0.421	0.685	0.156	1.37e-10	TRUE	79.243	N	N
Other abnormal glucose	250.42	129318	7426	121892	0.183	0.029	1.2	1.256	1.144	1.56e-10	TRUE	89.037	Y	Y
Vitamin B-complex deficiencies	261.2	132317	2566	129751	0.3	0.047	1.35	1.442	1.258	1.65e-10	TRUE	0	Y	Y
Lupus (localized and systemic)	695.4	133251	1134	132117	0.44	0.069	1.552	1.688	1.417	2.25e-10	TRUE	89.642	Y	Y
Disorders of bilirubin excretion	277.4	133124	447	132677	0.64	0.101	1.897	2.095	1.699	2.52e-10	TRUE	67.135	Y	N
Conjunctivitis, noninfectious	371.2	132640	995	131645	-0.633	0.1	0.531	0.727	0.335	2.54e-10	TRUE	0	Y	N
Abnormal function study of cardiovascular system	429.2	132128	1187	130941	-0.511	0.081	0.6	0.759	0.441	2.91e-10	TRUE	69.43	N	Y
Disorders of tooth development	520	132648	2339	130309	-0.377	0.06	0.686	0.804	0.568	3.41e-10	TRUE	82.427	N	N
Macular puckering of retina	362.26	133509	634	132875	-0.78	0.125	0.458	0.703	0.213	4.36e-10	TRUE	0	N	N
Allergic conjunctivitis	371.21	132778	839	131939	-0.688	0.112	0.502	0.721	0.283	7.1e-10	TRUE	49.018	Y	N
Dry eyes	375.1	132130	2809	129321	-0.329	0.054	0.719	0.825	0.614	8.54e-10	TRUE	0	N	Y
Peripheral angiopathy in diseases classified elsewhere	443.7	133288	484	132804	0.592	0.097	1.807	1.997	1.618	9.12e-10	TRUE	52.315	Y	Y
Gouty arthropathy	274.11	133016	1541	131475	-0.416	0.068	0.659	0.793	0.526	1.09e-09	TRUE	0	N	N
Osteopenia or other disorder of bone and cartilage	743.9	130052	4904	125148	0.211	0.035	1.235	1.303	1.166	1.6e-09	TRUE	0	Y	Y
Myeloproliferative disease	200	133106	673	132433	0.517	0.086	1.677	1.845	1.509	1.71e-09	TRUE	69.65	Y	Y
Lipoma of skin and subcutaneous tissue	214.1	132983	1429	131554	-0.459	0.076	0.632	0.782	0.482	1.92e-09	TRUE	0	N	N
Urticaria	947	131327	2903	128424	-0.323	0.054	0.724	0.83	0.618	2.69e-09	TRUE	37.515	N	Y
Other disorders of bladder	596	131538	2855	128683	0.261	0.044	1.299	1.385	1.212	3.12e-09	TRUE	37.753	Y	Y
Valvular heart disease/ heart chambers	747.12	133219	1006	132213	-0.539	0.092	0.584	0.764	0.403	4.93e-09	TRUE	0	N	N
Immunity deficiency	279.1	131888	1341	130547	0.366	0.063	1.441	1.565	1.318	6.01e-09	TRUE	54.657	Y	Y
Other disorders of eyelids	374	132126	2073	130053	-0.349	0.062	0.705	0.827	0.583	1.81e-08	TRUE	71.553	N	N
Nephritis; nephrosis; renal sclerosis	580	132375	1599	130776	0.323	0.058	1.382	1.495	1.269	1.96e-08	TRUE	85.17	Y	Y
Other specified disorders of plasma protein metabolism	270.38	132807	664	132143	0.493	0.088	1.637	1.809	1.465	1.97e-08	TRUE	94.847	N	N
Hemorrhage NOS	459.1	132806	796	132010	0.454	0.081	1.575	1.733	1.416	2.02e-08	TRUE	73.244	N	N
Polyarteritis nodosa and allied conditions	446	132916	1172	131744	0.368	0.067	1.445	1.576	1.313	3.88e-08	TRUE	0	Y	Y
Paroxysmal ventricular tachycardia	427.12	132316	2470	129846	-0.293	0.053	0.746	0.851	0.642	4.1e-08	TRUE	0	Y	Y
Cardiac and circulatory congenital anomalies	747	131220	3942	127278	-0.236	0.043	0.79	0.874	0.705	4.56e-08	TRUE	0	Y	Y
Keloid scar	701.4	133153	883	132270	-0.582	0.107	0.559	0.768	0.35	4.94e-08	TRUE	66.864	N	N
Parkinson's disease	332	133510	669	132841	-0.619	0.114	0.539	0.762	0.316	5.44e-08	TRUE	58.442	N	Y
Breast conditions, congenital or relating to hormones	612	132241	2627	129614	-0.309	0.057	0.734	0.847	0.622	7.54e-08	TRUE	40.936	Y	Y
Subarachnoid hemorrhage (injury)	818.2	133315	420	132895	0.583	0.109	1.792	2.005	1.579	7.92e-08	TRUE	94.211	Y	Y
Atherosclerosis of native arteries of the extremities with ulceration or gangrene	440.21	133469	383	133086	0.58	0.109	1.785	1.999	1.572	1.02e-07	TRUE	0	N	N
Benign neoplasm of brain and other parts of nervous system	225	133393	729	132664	-0.604	0.114	0.546	0.77	0.323	1.14e-07	TRUE	0	N	N
Abdominal aortic aneurysm	442.11	133309	951	132358	-0.466	0.089	0.627	0.803	0.452	1.86e-07	TRUE	94.579	N	N
Infantile cerebral palsy	343	133542	379	133163	-0.974	0.187	0.377	0.744	0.011	1.87e-07	TRUE	78.443	N	N
Cardiogenic shock	797.1	133227	584	132643	0.469	0.091	1.598	1.776	1.42	2.44e-07	TRUE	65.281	Y	Y
Other aneurysm	442	132212	3036	129176	-0.244	0.047	0.784	0.877	0.691	2.72e-07	TRUE	95.175	Y	Y
Osteitis deformans and osteopathies associated with other disorders classified elsewhere	731	133365	446	132919	0.533	0.104	1.705	1.909	1.5	3.13e-07	TRUE	75.674	Y	Y
Nonspecific findings on examination of blood	790	132551	692	131859	0.438	0.086	1.55	1.718	1.381	3.33e-07	TRUE	43.952	Y	Y
Erythematous conditions	695	128883	6677	122206	0.159	0.031	1.172	1.233	1.111	3.68e-07	TRUE	41.096	Y	Y
Intestinal disaccharidase deficiencies and disaccharide malabsorption	271.3	132505	3125	129380	-0.249	0.049	0.779	0.875	0.683	3.74e-07	TRUE	90.91	N	N
Other nutritional deficiency	263	132195	2141	130054	0.269	0.053	1.308	1.412	1.204	3.85e-07	TRUE	97.164	Y	Y
Disorders of carbohydrate transport and metabolism	271	132349	3214	129135	-0.245	0.048	0.782	0.877	0.688	3.88e-07	TRUE	90.649	N	N
Other non-epithelial cancer of skin	172.2	132986	648	132338	-0.625	0.124	0.535	0.777	0.293	4.18e-07	TRUE	92.151	Y	N
Other perinatal conditions of fetus or newborn	656	132278	2164	130114	-0.345	0.069	0.709	0.843	0.574	4.95e-07	TRUE	96.959	Y	Y
Other alveolar and parietoalveolar pneumonopathy	504	133332	669	132663	0.432	0.086	1.54	1.709	1.371	5.6e-07	TRUE	0	N	N
Pruritus and related conditions	698	130015	3687	126328	0.204	0.041	1.227	1.307	1.146	6.03e-07	TRUE	87.594	Y	Y
Paroxysmal tachycardia, unspecified	427.1	131404	4205	127199	-0.202	0.041	0.817	0.897	0.737	6.96e-07	TRUE	45.907	Y	Y
Symptoms of the muscles	772	132217	1162	131055	0.326	0.068	1.385	1.519	1.251	1.77e-06	TRUE	14.73	Y	Y
Elevated C-reactive protein (CRP)	790.8	133271	511	132760	0.474	0.099	1.606	1.8	1.412	1.78e-06	TRUE	18.167	Y	Y
Acquired hemolytic anemias	283	133531	211	133320	0.701	0.147	2.016	2.304	1.728	1.8e-06	TRUE	0	N	N
Intervertebral disc disorder with myelopathy	722.7	132881	804	132077	0.378	0.079	1.46	1.615	1.304	1.86e-06	TRUE	0	Y	Y
Chronic Kidney Disease, Stage IV	585.34	133414	1266	132148	0.304	0.064	1.355	1.48	1.23	2e-06	TRUE	1.352	Y	Y
Primary open angle glaucoma	365.11	133597	414	133183	-0.728	0.154	0.483	0.785	0.18	2.36e-06	TRUE	75.434	N	N
Hypertrophy of breast (Gynecomastia)	612.2	132829	1954	130875	-0.309	0.065	0.734	0.863	0.606	2.42e-06	TRUE	57.974	Y	Y
Overweight, obesity and other hyperalimentation	278	121272	25967	95305	-0.085	0.018	0.919	0.954	0.883	2.75e-06	TRUE	94.663	Y	Y
Other signs and symptoms in breast	613.7	132807	1878	130929	-0.337	0.072	0.714	0.855	0.572	2.91e-06	TRUE	0	N	N
Other disorders of intestine	569	129168	5976	123192	0.149	0.032	1.161	1.224	1.098	3.04e-06	TRUE	0	Y	Y
Cardiac congenital anomalies	747.1	131830	3290	128540	-0.218	0.047	0.804	0.896	0.713	3.28e-06	TRUE	0	Y	Y
Atrioventricular [AV] block	426.2	132265	1722	130543	-0.294	0.063	0.745	0.869	0.621	3.45e-06	TRUE	0	Y	Y
Kidney replaced by transpant	587	133485	851	132634	-0.457	0.099	0.633	0.827	0.439	3.85e-06	TRUE	81.613	N	Y
Other disorders of thyroid	246	131596	2126	129470	-0.294	0.064	0.745	0.871	0.62	4.48e-06	TRUE	88.617	N	Y
Disorders of conjunctiva	372	132404	1166	131238	-0.371	0.081	0.69	0.849	0.531	4.78e-06	TRUE	0	N	N
Allergic reaction to food	930	131452	2282	129170	0.233	0.051	1.262	1.363	1.162	5.87e-06	TRUE	91.548	Y	Y
Acute tonsillitis	474.1	132434	899	131535	-0.454	0.1	0.635	0.831	0.438	5.89e-06	TRUE	0	N	N
Senile osteoporosis	743.12	133524	317	133207	0.562	0.125	1.755	1.999	1.51	6.53e-06	TRUE	0	N	N
Other diseases of respiratory system, NEC	519.8	132244	1297	130947	0.293	0.065	1.341	1.468	1.213	6.84e-06	TRUE	69.86	N	N
Mild cognitive impairment	292.2	133308	594	132714	0.409	0.091	1.505	1.684	1.326	7.58e-06	TRUE	77.768	Y	Y
Paraproteinemia	270.32	133042	493	132549	0.443	0.1	1.557	1.752	1.362	8.64e-06	TRUE	72.409	Y	Y
Blindness and low vision	367.9	132290	1162	131128	0.301	0.068	1.352	1.485	1.218	9.25e-06	TRUE	0	Y	Y
Corneal opacity and other disorders of cornea	364	132966	1044	131922	-0.387	0.088	0.679	0.851	0.507	9.77e-06	TRUE	37.579	N	Y
Cardiomegaly	416	129379	4606	124773	0.154	0.035	1.167	1.236	1.097	1.36e-05	TRUE	76.049	Y	Y
Diabetes type 2 with peripheral circulatory disorders	250.25	133066	1119	131947	0.29	0.067	1.337	1.469	1.205	1.63e-05	TRUE	0	Y	Y
Dysmetabolic syndrome X	277.7	133102	773	132329	-0.446	0.104	0.64	0.844	0.437	1.71e-05	TRUE	0	N	N
Intestinal malabsorption (non-celiac)	557	133041	1048	131993	0.314	0.073	1.369	1.513	1.225	1.89e-05	TRUE	87.54	Y	Y
Disorders of esophageal motility	530.5	133173	613	132560	0.388	0.093	1.474	1.655	1.292	2.78e-05	TRUE	81.079	Y	Y
Atherosclerosis	440	131272	3037	128235	-0.195	0.047	0.823	0.915	0.73	3.44e-05	TRUE	97.915	Y	Y
Otitis media	381.1	127600	5699	121901	-0.149	0.036	0.862	0.932	0.791	3.59e-05	TRUE	71.606	N	N
Nephrotic syndrome without mention of glomerulonephritis	580.2	133449	521	132928	0.399	0.098	1.49	1.682	1.298	4.73e-05	TRUE	0	Y	Y
Dementias	290.1	132905	1218	131687	0.269	0.066	1.308	1.438	1.179	5.01e-05	TRUE	95.721	Y	Y
Epistaxis or throat hemorrhage	477	132106	1936	130170	-0.244	0.061	0.784	0.903	0.664	6.09e-05	TRUE	0	N	N
Lack of normal physiological development, unspecified	264.9	133428	327	133101	-0.704	0.176	0.495	0.84	0.15	6.32e-05	TRUE	32.191	N	N
Fracture of unspecified bones	809	128534	9759	118775	0.103	0.026	1.108	1.159	1.058	7.01e-05	FALSE	89.945	N	Y
Flat foot	735.1	132928	869	132059	-0.378	0.095	0.685	0.872	0.498	7.31e-05	FALSE	0	N	N
Sickle cell anemia	282.5	133373	518	132855	0.412	0.104	1.511	1.715	1.306	7.87e-05	FALSE	89.79	N	N
Ulceration of the lower GI tract	556	133038	723	132315	0.332	0.085	1.394	1.561	1.227	9.48e-05	FALSE	13.531	N	N
Other forms of chronic heart disease	414	130292	2331	127961	0.191	0.049	1.21	1.306	1.114	9.57e-05	FALSE	88.779	N	Y
Inflammation of the eye	371	130062	4435	125627	-0.157	0.04	0.855	0.934	0.775	0.0001	FALSE	82.812	N	Y
Abnormal results of function study of thyroid	246.7	132882	726	132156	0.343	0.088	1.409	1.582	1.236	0.000102	FALSE	74.464	N	Y
Other disorders of the kidney and ureters	586	128416	6539	121877	0.118	0.03	1.125	1.185	1.066	0.000103	FALSE	93.684	N	Y
Cholelithiasis	574.1	131308	5433	125875	0.132	0.034	1.141	1.208	1.074	0.000121	FALSE	0	N	Y
Disorders of the pituitary gland and its hypothalamic control	253	132748	1809	130939	0.22	0.057	1.246	1.358	1.134	0.000124	FALSE	84.376	N	Y
Partial epilepsy	345.12	133149	1426	131723	0.248	0.065	1.282	1.408	1.155	0.000126	FALSE	97.959	N	N
Inflammation of eyelids	371.3	131324	2729	128595	-0.199	0.052	0.82	0.922	0.718	0.00013	FALSE	0	N	N
Digestive congenital anomalies	750	132748	774	131974	0.312	0.084	1.366	1.53	1.202	0.000189	FALSE	0	N	Y
Other disorders of middle ear and mastoid	385	133370	489	132881	-0.491	0.132	0.612	0.87	0.354	0.000194	FALSE	32.121	N	N
Disorders of optic nerve and visual pathways	377	133121	1077	132044	-0.316	0.085	0.729	0.896	0.562	0.000201	FALSE	52.024	N	N
Lack of coordination	350.3	132598	1489	131109	0.229	0.061	1.257	1.377	1.136	0.000201	FALSE	92.358	N	N
Other vitamin B12 deficiency anemia	281.12	133150	564	132586	0.361	0.098	1.434	1.627	1.242	0.000234	FALSE	67.455	N	Y
Disorders of muscle, ligament, and fascia	728	133081	631	132450	-0.436	0.119	0.647	0.88	0.413	0.000255	FALSE	0	N	N
Dermatochalasis	374.6	133257	555	132702	-0.447	0.123	0.64	0.881	0.399	0.000278	FALSE	49.062	N	N
Myocardial infarction	411.2	130229	6119	124110	0.111	0.031	1.118	1.179	1.057	0.000338	FALSE	98.893	N	Y
Primary/intrinsic cardiomyopathies	425.1	132012	3983	128029	-0.142	0.04	0.867	0.947	0.788	0.000438	FALSE	0	N	Y
Cerebrovascular disease	433	129247	8190	121057	0.094	0.028	1.099	1.153	1.045	0.000635	FALSE	92.295	N	Y
Perforation of tympanic membrane	384.4	133263	734	132529	-0.349	0.104	0.705	0.909	0.501	0.000795	FALSE	66.147	N	N
Hydrocephalus	331.1	133454	750	132704	-0.342	0.103	0.71	0.912	0.509	0.000888	FALSE	91.789	N	Y
Atrioventricular block, complete	426.24	133424	772	132652	-0.306	0.095	0.736	0.923	0.549	0.00132	FALSE	0	N	Y
Voice disturbance	473.4	132290	2578	129712	-0.168	0.052	0.845	0.948	0.742	0.00133	FALSE	0	N	Y
Hydronephrosis	595	132108	2589	129519	-0.165	0.052	0.848	0.949	0.747	0.00139	FALSE	85.901	N	Y
Symptoms involving cardiovascular system	429.3	130493	2428	128065	0.156	0.049	1.169	1.265	1.073	0.00146	FALSE	87.061	N	Y
Vitamin D deficiency	261.4	129212	9817	119395	-0.086	0.028	0.918	0.972	0.864	0.00191	FALSE	97.095	N	Y
Migrain with aura	340.1	132208	3044	129164	-0.154	0.051	0.857	0.956	0.757	0.00234	FALSE	69.73	N	Y
Visual field defects	368.4	133074	863	132211	-0.281	0.093	0.755	0.937	0.572	0.00252	FALSE	0	N	N
Contracture of tendon (sheath)	727.7	133347	343	133004	-0.468	0.155	0.626	0.93	0.323	0.00255	FALSE	0	N	N
Other disorders of tympanic membrane	384	133120	866	132254	-0.278	0.094	0.757	0.941	0.574	0.00298	FALSE	64.718	N	N
Primary hypercoagulable state	286.81	133155	1185	131970	0.207	0.07	1.23	1.368	1.092	0.00334	FALSE	0	N	Y
Acquired toe deformities	735.2	132618	1874	130744	-0.181	0.062	0.835	0.955	0.714	0.00337	FALSE	0	N	Y
Peripheral vascular disease, unspecified	443.9	132055	3039	129016	0.126	0.043	1.134	1.219	1.05	0.00348	FALSE	92.014	N	Y
Glomerulonephritis	580.1	133296	484	132812	0.306	0.106	1.358	1.566	1.15	0.00389	FALSE	86.095	N	Y
Disorder of skin and subcutaneous tissue NOS	689	128280	6412	121868	0.091	0.032	1.095	1.158	1.033	0.00424	FALSE	91.038	N	Y
Cardiomyopathy	425	131766	4257	127509	-0.111	0.039	0.895	0.971	0.819	0.00443	FALSE	0	N	Y
Proteinuria	269	132526	1915	130611	0.154	0.055	1.166	1.274	1.059	0.00518	FALSE	89.642	N	N
Other sprains and strains	842	131059	2577	128482	0.133	0.048	1.142	1.237	1.048	0.0056	FALSE	40.565	N	N
Acquired foot deformities	735	130647	4764	125883	-0.106	0.038	0.9	0.975	0.825	0.00576	FALSE	0	N	Y
Hypercoagulable state	286.8	133107	1222	131885	0.192	0.07	1.212	1.348	1.075	0.00578	FALSE	0	N	Y
Chronic fatigue syndrome	798.1	132311	1961	130350	0.153	0.056	1.166	1.275	1.057	0.00583	FALSE	0	N	Y
Other disorders of metabolism	277	131663	2321	129342	0.14	0.052	1.15	1.252	1.047	0.00757	FALSE	90.548	N	Y
Hematuria	593	128892	6553	122339	0.078	0.031	1.082	1.142	1.021	0.0111	FALSE	93.325	N	Y
Chronic venous insufficiency [CVI]	456	132557	2658	129899	0.119	0.048	1.126	1.22	1.032	0.013	FALSE	78.981	N	Y
Nephritis and nephropathy in diseases classified elsewhere	580.31	133346	446	132900	0.269	0.11	1.308	1.523	1.093	0.0144	FALSE	0	N	Y
Hyperglyceridemia	272.12	132479	1536	130943	-0.154	0.065	0.857	0.985	0.729	0.0181	FALSE	78.433	N	Y
Pallor and flushing	782.6	133178	719	132459	0.218	0.094	1.244	1.428	1.061	0.0197	FALSE	66.747	N	N
Type 1 diabetes with renal manifestations	250.12	133507	418	133089	0.26	0.113	1.297	1.519	1.076	0.0212	FALSE	0	N	Y
Retinal vascular changes and abnomalities	362.4	133493	526	132967	-0.267	0.116	0.766	0.993	0.538	0.0215	FALSE	61.023	N	Y
Peripheral vascular disease	443	131416	4292	127124	0.085	0.037	1.089	1.163	1.016	0.0226	FALSE	94.859	N	Y
Myopathy	359.2	133177	807	132370	0.19	0.084	1.21	1.374	1.046	0.023	FALSE	0	N	Y
Umbilical hernia	550.4	132584	2130	130454	-0.123	0.056	0.884	0.994	0.774	0.0278	FALSE	0	N	N
Vitamin deficiency	261	128558	11788	116770	-0.055	0.025	0.946	0.996	0.897	0.0285	FALSE	97.14	N	Y
Gingivitis	523.1	133039	991	132048	-0.192	0.088	0.826	0.998	0.654	0.0289	FALSE	94.331	N	Y
Mitral valve stenosis and aortic valve stenosis	394.1	132943	363	132580	-0.307	0.141	0.736	1.012	0.459	0.0294	FALSE	0	N	Y
Unspecified diffuse connective tissue disease	709.7	133346	498	132848	0.234	0.11	1.264	1.48	1.049	0.0328	FALSE	68.837	N	N
Ulcerative colitis (chronic)	555.21	133309	1002	132307	-0.178	0.086	0.837	1.006	0.668	0.0393	FALSE	93.934	N	N
Right bundle branch block	426.31	132391	1031	131360	0.146	0.073	1.157	1.3	1.013	0.0466	FALSE	82.083	N	N
Congenital anomalies of peripheral vascular system	747.2	133097	585	132512	-0.221	0.111	0.802	1.02	0.584	0.0472	FALSE	0	N	N
Osteoarthrosis, localized, secondary	740.12	133187	1253	131934	0.13	0.067	1.139	1.27	1.008	0.0523	FALSE	80.186	N	Y
Urinary calculus	594	130016	7778	122238	0.055	0.029	1.057	1.113	1.001	0.0541	FALSE	95.985	N	Y
Varicose veins of lower extremity, symptomtic	454.11	132866	2289	130577	-0.107	0.056	0.899	1.008	0.79	0.0553	FALSE	0	N	N
Conjunctivitis, infectious	369.5	128704	3808	124896	-0.083	0.043	0.92	1.005	0.835	0.0556	FALSE	90.024	N	Y
Ankylosing spondylitis	715.2	133553	313	133240	0.247	0.13	1.28	1.536	1.024	0.0584	FALSE	0	N	N
Nervous system congenital anomalies	752	133112	788	132324	-0.183	0.098	0.833	1.024	0.642	0.061	FALSE	91.568	N	N
Psoriasis and related disorders	696	132318	3220	129098	-0.086	0.046	0.918	1.008	0.828	0.0616	FALSE	0	N	N
Sarcoidosis	697	133543	583	132960	-0.203	0.11	0.816	1.031	0.601	0.0642	FALSE	56.918	N	N
Palpitations	427.9	127874	11785	116089	-0.046	0.025	0.955	1.004	0.905	0.0674	FALSE	98.056	N	Y
Stricture and stenosis of esophagus	530.3	133088	888	132200	0.144	0.08	1.155	1.312	0.998	0.0714	FALSE	87.584	N	Y
Heartburn	530.9	132084	1923	130161	-0.108	0.06	0.897	1.016	0.779	0.0733	FALSE	94.398	N	Y
Corneal ulcer	370.1	133508	461	133047	0.196	0.111	1.216	1.434	0.998	0.0792	FALSE	63.414	N	N
Meniere's disease	386.1	133531	300	133231	-0.285	0.165	0.752	1.075	0.429	0.084	FALSE	90.174	N	N
Secondary/extrinsic cardiomyopathies	425.2	132977	997	131980	-0.137	0.08	0.872	1.028	0.716	0.0859	FALSE	0	N	Y
Acquired hypothyroidism	244.2	132974	1705	131269	-0.111	0.066	0.895	1.024	0.766	0.0928	FALSE	0	N	N
Abnormal glucose	250.4	128505	9304	119201	0.045	0.027	1.046	1.098	0.994	0.093	FALSE	94.877	N	Y
Complications of transplants and reattached limbs	851	133357	481	132876	0.184	0.109	1.202	1.416	0.987	0.0936	FALSE	88.547	N	Y
Congenital anomalies of urinary system	751.2	132721	873	131848	-0.138	0.088	0.871	1.044	0.698	0.119	FALSE	0	N	N
Morbid obesity	278.11	128496	10131	118365	0.038	0.026	1.039	1.09	0.988	0.143	FALSE	97.639	N	Y
Dermatophytosis / Dermatomycosis	110	128863	7220	121643	-0.045	0.031	0.956	1.016	0.896	0.144	FALSE	49.776	N	Y
Temporomandibular joint disorders	526.4	131867	1500	130367	0.092	0.066	1.097	1.226	0.968	0.161	FALSE	63.793	N	N
Traumatic arthropathy	836	132940	639	132301	0.127	0.093	1.135	1.318	0.953	0.174	FALSE	45.507	N	N
Neural tube defects	752.1	133522	349	133173	-0.199	0.149	0.819	1.111	0.527	0.181	FALSE	83.146	N	N
Left bundle branch block	426.32	132783	956	131827	-0.102	0.081	0.903	1.061	0.745	0.206	FALSE	0	N	Y
Irritable Bowel Syndrome	564.1	130727	3640	127087	0.054	0.043	1.055	1.139	0.971	0.211	FALSE	88.134	N	Y
Facial nerve disorders [CN7]	352.2	133216	990	132226	-0.101	0.082	0.904	1.065	0.743	0.218	FALSE	0	N	Y
Other hereditary hemolytic anemias	282.9	132692	340	132352	0.162	0.134	1.175	1.439	0.912	0.229	FALSE	87.955	N	N
Inflammatory bowel disease and other gastroenteritis and colitis	555	132801	3114	129687	0.053	0.045	1.055	1.144	0.966	0.238	FALSE	96.068	N	Y
Ventricular fibrillation and flutter	427.41	133307	464	132843	-0.132	0.116	0.877	1.104	0.649	0.256	FALSE	0	N	N
Diffuse diseases of connective tissue	709	132974	1364	131610	0.076	0.069	1.079	1.214	0.944	0.271	FALSE	67.995	N	Y
Disorders of iron metabolism	275.1	133328	512	132816	-0.125	0.114	0.883	1.105	0.66	0.272	FALSE	48.782	N	N
Anaphylactic shock NOS	946	133180	727	132453	-0.107	0.099	0.898	1.091	0.705	0.276	FALSE	0	N	N
Strabismus (not specified as paralytic)	378.1	133260	622	132638	-0.112	0.104	0.894	1.097	0.691	0.279	FALSE	33.656	N	N
Dermatophytosis of the body	110.13	132444	1275	131169	0.072	0.068	1.075	1.208	0.941	0.29	FALSE	21.703	N	Y
Osteoarthrosis NOS	740.9	126034	15777	110257	-0.022	0.021	0.978	1.02	0.936	0.302	FALSE	98.857	N	Y
Gross hematuria	593.1	132945	1300	131645	-0.07	0.069	0.933	1.068	0.797	0.311	FALSE	80.466	N	Y
Keratoconjunctivitis	370.3	133337	322	133015	0.135	0.135	1.144	1.409	0.879	0.319	FALSE	0	N	N
Lack of normal physiological development	264	133103	704	132399	-0.098	0.098	0.907	1.1	0.714	0.322	FALSE	89.768	N	N
End stage renal disease	585.32	133361	1703	131658	0.059	0.06	1.061	1.178	0.944	0.322	FALSE	95.579	N	Y
Other symptoms involving urinary system	599.8	132418	1626	130792	0.05	0.062	1.051	1.172	0.931	0.415	FALSE	92.163	N	N
Abdominal hernia	550	128633	10272	118361	-0.021	0.026	0.979	1.03	0.929	0.416	FALSE	98.172	N	Y
Other endocrine disorders	259	132491	974	131517	-0.065	0.084	0.937	1.101	0.772	0.437	FALSE	89.301	N	Y
Hemorrhage of rectum and anus	578.8	130582	4607	125975	0.029	0.037	1.029	1.103	0.956	0.438	FALSE	89.319	N	Y
Pituitary hyperfunction	253.1	133426	954	132472	0.064	0.084	1.066	1.231	0.901	0.447	FALSE	51.204	N	N
Hypothyroidism NOS	244.4	129912	9555	120357	0.021	0.027	1.021	1.074	0.967	0.452	FALSE	7.229	N	Y
Psoriasis	696.4	132648	2951	129697	-0.035	0.047	0.965	1.058	0.873	0.453	FALSE	0	N	N
Atherosclerosis of aorta	440.9	132474	672	131802	0.064	0.096	1.066	1.254	0.879	0.501	FALSE	97.772	N	Y
Otalgia	382	128654	4328	124326	-0.026	0.04	0.974	1.053	0.895	0.512	FALSE	89.805	N	N
Polycythemia, secondary	289.8	133486	349	133137	0.082	0.13	1.085	1.341	0.83	0.531	FALSE	69.397	N	N
Heart valve disorders	395	127311	7538	119773	-0.018	0.03	0.982	1.04	0.924	0.537	FALSE	73.607	N	Y
Thyrotoxicosis with or without goiter	242	132140	2245	129895	0.031	0.055	1.032	1.14	0.924	0.571	FALSE	46.306	N	Y
Cyst of kidney, acquired	586.2	131904	2199	129705	0.029	0.053	1.029	1.133	0.926	0.587	FALSE	96.758	N	Y
Bundle branch block	426.3	131575	2052	129523	-0.029	0.054	0.971	1.078	0.865	0.59	FALSE	74.599	N	Y
Obesity	278.1	124376	21113	103263	-0.01	0.019	0.99	1.027	0.952	0.59	FALSE	97.205	N	Y
Contracture of joint	739	132793	1059	131734	-0.041	0.077	0.96	1.111	0.809	0.595	FALSE	47.658	N	Y
Reflux esophagitis	530.14	131751	3171	128580	0.023	0.045	1.024	1.111	0.936	0.601	FALSE	90.45	N	Y
Raynaud's syndrome	443.1	133167	1094	132073	-0.04	0.082	0.961	1.121	0.801	0.628	FALSE	87.016	N	N
Other congenital musculoskeletal anomalies	756	133125	738	132387	-0.042	0.095	0.959	1.145	0.773	0.66	FALSE	44.659	N	N
Other specified congenital anomalies of nervous system	752.2	133316	434	132882	-0.055	0.127	0.946	1.196	0.696	0.664	FALSE	91.438	N	N
Hereditary hemolytic anemias	282	132090	1256	130834	0.029	0.073	1.03	1.173	0.886	0.691	FALSE	46.437	N	Y
Throat pain	478	131580	1275	130305	0.028	0.072	1.028	1.169	0.887	0.697	FALSE	90.615	N	Y
Abnormal weight gain	278.4	130248	5451	124797	-0.013	0.036	0.987	1.058	0.915	0.71	FALSE	95.112	N	N
Occlusion of cerebral arteries, with cerebral infarction	433.11	133339	549	132790	-0.038	0.105	0.962	1.168	0.757	0.714	FALSE	23.335	N	N
Dermatophytosis	110.1	129452	6392	123060	-0.011	0.032	0.989	1.052	0.926	0.727	FALSE	0	N	Y
Failure to thrive (childhood)	264.2	133540	237	133303	-0.056	0.166	0.946	1.271	0.62	0.736	FALSE	40.967	N	N
Ulcerative colitis	555.2	132871	1717	131154	-0.021	0.062	0.98	1.101	0.858	0.739	FALSE	93.594	N	N
Calculus of kidney	594.1	130762	6510	124252	0.009	0.031	1.009	1.07	0.947	0.783	FALSE	96.865	N	Y
Other nondiabetic retinopathy	362.3	133332	538	132794	-0.02	0.106	0.98	1.188	0.772	0.848	FALSE	77.335	N	Y
Autism	313.3	133533	349	133184	-0.019	0.135	0.981	1.246	0.716	0.889	FALSE	79.915	N	N
Sicca syndrome	709.2	133475	509	132966	-0.015	0.117	0.985	1.214	0.756	0.895	FALSE	0	N	N
Infection of the eye	369	128154	4621	123533	-0.004	0.039	0.996	1.072	0.92	0.916	FALSE	93.218	N	Y
Hyperparathyroidism	252.1	133156	1196	131960	0.008	0.073	1.008	1.151	0.864	0.918	FALSE	35.904	N	Y
Symptoms involving head and neck	293	132658	638	132020	0.011	0.102	1.011	1.211	0.81	0.918	FALSE	90.857	N	N
Disorders of parathyroid gland	252	133102	1288	131814	0.001	0.071	1.001	1.14	0.862	0.989	FALSE	46.51	N	N
Otitis externa	380.1	130897	3055	127842	-0.001	0.046	0.999	1.09	0.909	0.991	FALSE	77.762	N	Y
Multiple sclerosis	335	133365	1059	132306	0	0.079	1	1.155	0.844	0.997	FALSE	71.162	N	N
Prurigo and Lichen	695.7	133091	1083	132008	0	0.077	1	1.151	0.849	0.997	FALSE	11.884	N	N
fixed meta-analysis. I2 (%) heterogeneity index

## Sheet: ST5
Supplementary Table 5. Meta-analysis PheWAS results between generic and minimally-exposed controls (Bonferroni p = 8.49E-05)
description	phecode	n_total	n_cases	n_controls	beta	SE	OR	upper 95% CI	lower 95% CI	p value	Bonferroni	I2 (%)
Dermatophytosis / Dermatomycosis	110	309391	15759	293632	0.360561	0.0166758	1.43413	1.46682	1.40145	1.11918e-103	TRUE	99.272
Dermatophytosis	110.1	310604	13874	296730	0.380304	0.0177577	1.46273	1.49753	1.42792	9.42228e-102	TRUE	99.2948
Dermatophytosis of nail	110.11	315854	7933	307921	0.33886	0.0232107	1.40335	1.44884	1.35785	2.83596e-48	TRUE	99.0866
Althete's foot	110.12	317440	4332	313108	0.501354	0.0316513	1.65096	1.71299	1.58892	1.64955e-56	TRUE	94.3372
Dermatomycoses	110.2	317992	2391	315601	0.214925	0.041367	1.23977	1.32085	1.15869	2.04099e-07	TRUE	84.2432
Protozoan infection	131	318822	564	318258	0.779543	0.0908467	2.18048	2.35854	2.00242	9.41622e-18	TRUE	49.4463
Melanomas of skin	172.11	319645	390	319255	0.08046	0.101763	1.08379	1.28324	0.88433	0.429142	FALSE	52.5321
Neoplasm of uncertain behavior of skin	173	313786	11766	302020	0.424184	0.0192152	1.52834	1.566	1.49068	5.45128e-108	TRUE	97.8616
Breast cancer	174	318353	2159	316194	0.290282	0.0439225	1.3368	1.42289	1.25072	3.87022e-11	TRUE	96.2067
Cancer of bladder	189.2	319663	240	319423	0.436824	0.132321	1.54778	1.80713	1.28844	0.000962553	FALSE	0
Cancer, suspected or other	195	318771	425	318346	0.316152	0.0992757	1.37184	1.56642	1.17726	0.0014496	FALSE	87.7057
Neoplasm of uncertain behavior	199	314009	5599	308410	0.381628	0.0274642	1.46467	1.5185	1.41084	6.74876e-44	TRUE	93.4227
Benign neoplasm of colon	208	310216	27661	282555	0.491919	0.0129959	1.63545	1.66092	1.60998	0	TRUE	75.5904
Benign neoplasm of lip, oral cavity, and pharynx	210	318931	1143	317788	0.567365	0.061654	1.76361	1.88445	1.64277	3.50042e-20	TRUE	0
Benign neoplasm of other parts of digestive system	211	318111	3052	315059	0.494048	0.0374818	1.63894	1.7124	1.56547	1.12852e-39	TRUE	0
Lipoma	214	316621	4990	311631	0.522908	0.0295694	1.68693	1.74488	1.62897	5.56197e-70	TRUE	96.0755
Benign neoplasm of skin	216	305360	36321	269039	0.382652	0.0114704	1.46617	1.48865	1.44369	5.20457e-244	TRUE	95.4352
Vascular hamartomas and non-neoplastic nevi	217	317126	6465	310661	0.455197	0.0257979	1.57648	1.62705	1.52592	1.11712e-69	TRUE	0
Nevus, non-neoplastic	217.1	317325	6108	311217	0.475751	0.0265858	1.60922	1.66133	1.55711	1.29194e-71	TRUE	0
Benign neoplasm of eye	224	319317	1413	317904	0.194037	0.0535847	1.21414	1.31917	1.10912	0.000293312	FALSE	0
Benign neoplasm of eye, uveal	224.1	319554	1114	318440	0.160813	0.0602358	1.17447	1.29253	1.0564	0.00759116	FALSE	0
Benign neoplasm of brain and other parts of nervous system	225	319173	2151	317022	0.157139	0.0434233	1.17016	1.25527	1.08505	0.000296007	FALSE	51.1337
Benign neoplasm of brain, cranial nerves, meninges	225.1	319273	2042	317231	0.146757	0.0445343	1.15807	1.24536	1.07079	0.00098289	FALSE	27.244
Benign neoplasm of pituitary gland and craniopharyngeal duct (pouch)	227.3	319524	1863	317661	0.24514	0.0468348	1.2778	1.3696	1.186	1.65761e-07	TRUE	0
Hemangioma of skin and subcutaneous tissue	228.1	315447	6934	308513	0.484178	0.0250031	1.62284	1.67185	1.57384	1.53198e-83	TRUE	87.9589
Simple and unspecified goiter	240	317419	2755	314664	0.398534	0.0391716	1.48964	1.56642	1.41286	2.589e-24	TRUE	95.3705
Nontoxic multinodular goiter	241.2	318020	7389	310631	0.330954	0.0239197	1.3923	1.43918	1.34541	1.54433e-43	TRUE	96.5023
Exophthalmos	242.3	319385	470	318915	0.432864	0.0946242	1.54167	1.72713	1.3562	4.77221e-06	TRUE	28.8182
Acquired hypothyroidism	244.2	318238	4860	313378	0.262759	0.0292297	1.30051	1.3578	1.24322	2.48425e-19	TRUE	94.7377
Chronic thyroiditis	245.2	318154	4105	314049	0.186654	0.0316544	1.20521	1.26725	1.14317	3.71021e-09	TRUE	94.2417
Chronic lymphocytic thyroiditis	245.21	318217	4059	314158	0.182597	0.0318242	1.20033	1.26271	1.13796	9.5985e-09	TRUE	94.0674
Secondary diabetes mellitus	249	319080	1704	317376	0.273046	0.0495372	1.31396	1.41105	1.21687	3.54891e-08	TRUE	96.8452
Type 1 diabetes	250.1	316642	5494	311148	0.0575443	0.0275513	1.05923	1.11323	1.00523	0.0367417	FALSE	99.1665
Type 1 diabetes with neurological manifestations	250.14	319290	917	318373	0.0618027	0.0670961	1.06375	1.19526	0.932244	0.356994	FALSE	95.864
Type 2 diabetes with ketoacidosis	250.21	319420	449	318971	0.371368	0.0961157	1.44972	1.6381	1.26133	0.000111654	FALSE	0
Type 2 diabetes with neurological manifestations	250.24	317290	5344	311946	0.181158	0.027962	1.1986	1.25341	1.1438	9.24939e-11	TRUE	98.8368
Impaired fasting glucose	250.41	316339	6974	309365	0.376584	0.0246432	1.4573	1.5056	1.409	1.01638e-52	TRUE	90.0248
Other abnormal glucose	250.42	311115	14514	296601	0.36062	0.0173144	1.43422	1.46815	1.40028	2.42653e-96	TRUE	99.2482
Polyneuropathy in diabetes	250.6	318028	3436	314592	0.112906	0.0346975	1.11953	1.18753	1.05152	0.00113791	FALSE	98.2841
Hypoglycemia	251.1	317684	2169	315515	0.224881	0.0434263	1.25217	1.33729	1.16706	2.23737e-07	TRUE	85.684
Hyperparathyroidism	252.1	318714	3349	315365	0.403846	0.0355789	1.49757	1.56731	1.42784	7.35676e-30	TRUE	96.3526
Pituitary hyperfunction	253.1	319258	2149	317109	0.191364	0.0435955	1.2109	1.29635	1.12545	1.13588e-05	TRUE	87.5822
Anterior pituitary disorders	253.4	319619	363	319256	0.274551	0.107425	1.31594	1.52649	1.10539	0.0105959	FALSE	88.4255
Adrenal hyperfunction	255.1	319469	752	318717	0.403205	0.0749734	1.49661	1.64356	1.34967	7.53285e-08	TRUE	89.0692
Adrenal hypofunction	255.2	319056	1142	317914	0.0153954	0.059786	1.01551	1.1327	0.898334	0.796786	FALSE	94.6237
Glucocorticoid deficiency	255.21	319306	946	318360	0.0385828	0.0655615	1.03934	1.16784	0.910836	0.556198	FALSE	91.6789
Nonspecific abnormal results of other endocrine function study	259.1	319459	252	319207	0.22402	0.126873	1.2511	1.49977	1.00243	0.0774445	FALSE	0
Protein-calorie malnutrition	260	314774	5270	309504	-0.012574	0.0278524	0.987505	1.0421	0.932914	0.651663	FALSE	95.8798
severe protein-calorie malnutrition	260.2	319010	900	318110	-0.220403	0.0673649	0.802195	0.93423	0.67016	0.00106872	FALSE	67.0965
Adult failure to thrive	260.3	318535	1754	316781	0.0273421	0.0479314	1.02772	1.12166	0.933774	0.568378	FALSE	53.7607
Vitamin deficiency	261	308508	28554	279954	0.339296	0.0126168	1.40396	1.42869	1.37923	2.6968e-159	TRUE	99.4975
Failure to thrive (childhood)	264.2	319459	488	318971	0.407225	0.092523	1.50264	1.68399	1.3213	1.07585e-05	TRUE	0
Lack of normal physiological development, unspecified	264.9	319098	831	318267	0.194416	0.0699461	1.2146	1.3517	1.07751	0.00544394	FALSE	52.6844
Disorders of protein plasma/amino-acid transport and metabolism	270	314143	4223	309920	0.243675	0.0312797	1.27593	1.33724	1.21462	6.6906e-15	TRUE	94.6171
Other specified disorders of plasma protein metabolism	270.38	318298	1515	316783	0.302037	0.0521631	1.35261	1.45485	1.25037	7.02873e-09	TRUE	72.4112
Disorders of lipoid metabolism	272	294470	78615	215855	0.363439	0.0085246	1.43827	1.45498	1.42156	0	TRUE	99.738
Hyperlipidemia	272.1	294646	78490	216156	0.363649	0.00852775	1.43857	1.45528	1.42185	0	TRUE	99.7374
Hypercholesterolemia	272.11	302422	38386	264036	0.431086	0.0112011	1.53893	1.56088	1.51697	0	TRUE	99.2843
Mixed hyperlipidemia	272.13	313231	21126	292105	0.168991	0.0144648	1.18411	1.21246	1.15576	1.55924e-31	TRUE	98.6983
Gout	274.1	316426	6487	309939	0.376504	0.0258158	1.45718	1.50778	1.40658	3.53763e-48	TRUE	98.3726
Disorders of iron metabolism	275.1	319187	1035	318152	0.193509	0.0626103	1.2135	1.33622	1.09078	0.00199692	FALSE	7.067
Disorders of calcium/phosphorus metabolism	275.5	316751	3217	313534	0.277532	0.0361298	1.31987	1.39068	1.24905	1.57215e-14	TRUE	98.4146
Disorders of phosphorus metabolism	275.53	318790	1159	317631	0.160234	0.0598977	1.17379	1.29119	1.05639	0.00747012	FALSE	96.882
Hypercalcemia	275.6	318636	2293	316343	0.294142	0.0424561	1.34197	1.42519	1.25876	4.26431e-12	TRUE	90.2336
Disorders of fluid, electrolyte, and acid-base balance	276	298108	28349	269759	0.321614	0.012625	1.37935	1.4041	1.35461	3.79787e-143	TRUE	99.1866
Electrolyte imbalance	276.1	307404	19626	287778	0.240118	0.0148894	1.2714	1.30058	1.24222	1.65232e-58	TRUE	99.2131
Hyperosmolality and/or hypernatremia	276.11	318461	1347	317114	0.162686	0.0548969	1.17667	1.28427	1.06907	0.0030418	FALSE	77.584
Hyperpotassemia	276.13	316112	5500	310612	0.175822	0.0275273	1.19223	1.24618	1.13827	1.68961e-10	TRUE	98.7143
Hypopotassemia	276.14	313014	8917	304097	0.248985	0.0217583	1.28272	1.32537	1.24008	2.54215e-30	TRUE	98.9001
Acidosis	276.41	315739	4011	311728	0.177748	0.032106	1.19452	1.25745	1.1316	3.08971e-08	TRUE	97.1373
Fluid overload	276.6	316967	3008	313959	-0.0458124	0.0369327	0.955221	1.02761	0.882833	0.214817	FALSE	97.4122
Other disorders of metabolism	277	316185	4847	311338	0.48838	0.0298591	1.62967	1.6882	1.57115	3.93301e-60	TRUE	95.7634
Disorders of bilirubin excretion	277.4	319054	681	318373	0.271595	0.077478	1.31206	1.46391	1.1602	0.000455845	FALSE	0
Dysmetabolic syndrome X	277.7	318678	1611	317067	0.445508	0.0516405	1.56128	1.6625	1.46007	6.29213e-18	TRUE	96.2275
Overweight, obesity and other hyperalimentation	278	294552	55546	239006	0.498859	0.00959829	1.64684	1.66565	1.62803	0	TRUE	99.222
Obesity	278.1	301288	43998	257290	0.493826	0.0105202	1.63857	1.65919	1.61795	0	TRUE	98.9319
Morbid obesity	278.11	310133	19630	290503	0.505729	0.0151524	1.65819	1.68789	1.6285	3.04284e-244	TRUE	98.7758
Abnormal weight gain	278.4	311969	11921	300048	0.473699	0.0192417	1.60592	1.64364	1.56821	8.04004e-134	TRUE	98.9258
Disorders involving the immune mechanism	279	305394	10181	295213	0.280403	0.0204198	1.32366	1.36369	1.28364	6.53792e-43	TRUE	98.4676
Immunity deficiency	279.1	316623	2451	314172	0.106474	0.0409603	1.11235	1.19263	1.03207	0.00933765	FALSE	97.3888
Iron deficiency anemias, unspecified or not due to blood loss	280.1	311529	13332	298197	0.472694	0.0182126	1.60431	1.64001	1.56861	1.63154e-148	TRUE	99.0164
Pernicious anemia	281.11	319211	940	318271	0.220324	0.0657775	1.24648	1.3754	1.11756	0.00080947	FALSE	39.524
Other vitamin B12 deficiency anemia	281.12	318831	1323	317508	0.106935	0.0551881	1.11286	1.22103	1.00469	0.0526668	FALSE	0
Hereditary hemolytic anemias	282	316103	2809	313294	0.714568	0.0404067	2.0433	2.1225	1.96411	5.53007e-70	TRUE	95.7836
Other hereditary hemolytic anemias	282.9	317491	749	316742	1.1194	0.0874133	3.06303	3.23436	2.8917	1.5198e-37	TRUE	96.8647
Pancytopenia	284.1	319329	978	318351	-0.0610937	0.0648274	0.940735	1.0678	0.813673	0.345985	FALSE	95.3197
Other anemias	285	291652	36893	254759	0.488928	0.0113697	1.63057	1.65285	1.60828	0	TRUE	99.7178
Acute posthemorrhagic anemia	285.1	312419	5437	306982	0.155764	0.0276011	1.16855	1.22265	1.11445	1.66721e-08	TRUE	97.0232
Anemia of chronic disease	285.2	317476	2726	314750	-0.0493671	0.0390827	0.951832	1.02843	0.87523	0.206537	FALSE	98.7187
Anemia in chronic kidney disease	285.21	318741	1951	316790	0.035712	0.0460551	1.03636	1.12663	0.946089	0.438092	FALSE	97.9677
Encounter for long-term (current) use of anticoagulants	286.2	313606	11196	302410	0.290128	0.0195584	1.3366	1.37493	1.29826	8.84297e-50	TRUE	98.9771
Other and unspecified coagulation defects	286.7	310820	4973	305847	0.359121	0.0291421	1.43207	1.48919	1.37495	6.80266e-35	TRUE	97.8578
Hypercoagulable state	286.8	318861	2068	316793	0.367632	0.0448598	1.44431	1.53223	1.35638	2.50327e-16	TRUE	0
Primary hypercoagulable state	286.81	318948	2030	316918	0.376804	0.0453093	1.45762	1.54643	1.36881	9.07798e-17	TRUE	0
Purpura and other hemorrhagic conditions	287	314728	6278	308450	0.261004	0.0257806	1.29823	1.34876	1.2477	4.3217e-24	TRUE	97.3308
Thrombocytopenia	287.3	315572	5402	310170	0.242652	0.0277317	1.27463	1.32898	1.22027	2.13342e-18	TRUE	96.9912
Primary thrombocytopenia	287.31	319449	714	318735	0.208038	0.0755318	1.23126	1.3793	1.08322	0.00588173	FALSE	72.4727
Secondary thrombocytopenia	287.32	318476	525	317951	-0.0269345	0.0879674	0.973425	1.14584	0.801009	0.759462	FALSE	85.4354
Diseases of white blood cells	288	311365	8469	302896	0.226484	0.0222372	1.25418	1.29777	1.2106	2.3158e-24	TRUE	98.3245
Neutropenia	288.11	318765	1408	317357	0.0305106	0.0540923	1.03098	1.137	0.92496	0.572723	FALSE	97.0844
Lymphadenitis	289.4	310833	9478	301355	0.416743	0.0213077	1.51701	1.55878	1.47525	3.50159e-85	TRUE	95.0797
Diseases of spleen	289.5	319204	534	318670	0.217075	0.0873066	1.24244	1.41356	1.07132	0.0129062	FALSE	50.306
Delirium dementia and amnestic and other cognitive disorders	290	315572	7323	308249	0.00742708	0.0236907	1.00745	1.05389	0.961021	0.7539	FALSE	93.0044
Alzheimer's disease	290.11	319159	2303	316856	-0.124836	0.0419496	0.882641	0.964863	0.80042	0.00292164	FALSE	74.0352
Senile dementia	290.13	319277	925	318352	0.0708394	0.0659106	1.07341	1.20259	0.944224	0.282473	FALSE	0
Vascular dementia	290.16	319326	968	318358	0.00640555	0.0643908	1.00643	1.13263	0.88022	0.920758	FALSE	0
Specific nonpsychotic mental disorders due to brain damage	291.4	318526	2549	315977	0.186971	0.0400333	1.20559	1.28406	1.12713	3.00646e-06	TRUE	89.805
Neurological disorders	292	308791	19974	288817	0.160708	0.0147014	1.17434	1.20316	1.14553	8.15015e-28	TRUE	97.9335
Aphasia	292.11	318630	1461	317169	0.217498	0.0527799	1.24296	1.34641	1.13951	3.77465e-05	TRUE	0
Memory loss	292.3	316753	5978	310775	0.182409	0.0263363	1.20011	1.25172	1.14849	4.32467e-12	TRUE	98.1247
Transient alteration of awareness	292.5	318489	1801	316688	0.221341	0.0476129	1.24775	1.34107	1.15443	3.33949e-06	TRUE	75.567
Swelling, mass, or lump in head and neck [Space-occupying lesion, intracranial NOS]	293.1	312731	9922	302809	0.47759	0.0209772	1.61218	1.6533	1.57107	9.71538e-115	TRUE	92.3507
Schizophrenia and other psychotic disorders	295	316565	4507	312058	-0.149264	0.0300985	0.861342	0.920335	0.802349	7.07932e-07	TRUE	0
Mood disorders	296	297611	51611	246000	0.245903	0.00975281	1.27878	1.29789	1.25966	2.8426e-140	TRUE	99.4087
Depression	296.2	298053	45884	252169	0.272741	0.0102441	1.31356	1.33364	1.29348	3.55669e-156	TRUE	99.4503
Major depressive disorder	296.22	305042	32478	272564	0.227785	0.0118294	1.25582	1.279	1.23263	1.26251e-82	TRUE	98.8536
Suicidal ideation or attempt	297	314094	10624	303470	0.447899	0.0202871	1.56502	1.60478	1.52526	5.1361e-108	TRUE	97.1632
Suicidal ideation	297.1	317612	2946	314666	0.100929	0.0370726	1.1062	1.17886	1.03354	0.00647961	FALSE	0
Anxiety disorders	300	291804	56085	235719	0.266274	0.00949772	1.30509	1.32371	1.28648	5.98814e-173	TRUE	99.4128
Dysthymic disorder	300.4	314841	5165	309676	0.250283	0.0284314	1.28439	1.34011	1.22866	1.33126e-18	TRUE	98.3319
Acute reaction to stress	300.8	316787	2203	314584	0.534085	0.0443501	1.70589	1.79281	1.61896	2.12437e-33	TRUE	89.6158
Antisocial/borderline personality disorder	301.2	319198	838	318360	-0.17034	0.069467	0.843378	0.979534	0.707223	0.0142027	FALSE	0
Sexual and gender identity disorders	302	317913	1797	316116	0.333839	0.0481014	1.39632	1.4906	1.30204	3.91221e-12	TRUE	85.3542
Adjustment reaction	304	306443	18450	287993	0.44781	0.0155977	1.56488	1.59545	1.53431	2.87082e-181	TRUE	99.2893
Eating disorder	305.2	318284	3467	314817	0.51838	0.0355387	1.6793	1.74896	1.60965	3.43134e-48	TRUE	97.9302
Other mental disorder	306	309025	17046	291979	0.57213	0.0163772	1.77204	1.80414	1.73994	2.22428e-267	TRUE	99.1348
Tension headache	306.9	317227	3078	314149	0.50746	0.0374389	1.66107	1.73445	1.58769	7.46934e-42	TRUE	88.9021
Pervasive developmental disorders	313	315611	8857	306754	0.014845	0.0215729	1.01496	1.05724	0.972673	0.491371	FALSE	90.1179
Autism	313.3	319504	859	318645	-0.216759	0.0690181	0.805124	0.9404	0.669849	0.00168598	FALSE	85.7973
Develomental delays and disorders	315	317034	3451	313583	0.0580964	0.0342802	1.05982	1.12701	0.992628	0.0901225	FALSE	67.5483
Alcohol-related disorders	317	313795	10007	303788	0.260139	0.0205703	1.29711	1.33743	1.25679	1.17173e-36	TRUE	0
Alcoholism	317.1	314789	7972	306817	0.289705	0.0230052	1.33603	1.38112	1.29094	2.30702e-36	TRUE	0
Tobacco use disorder	318	298644	31387	267257	0.4136	0.0121539	1.51225	1.53607	1.48843	7.95387e-254	TRUE	98.662
Meningitis	320	319038	976	318062	0.46535	0.0662366	1.59257	1.7224	1.46275	2.13176e-12	TRUE	90.8032
Encephalitis	323	319462	614	318848	0.117261	0.0809373	1.12441	1.28305	0.965776	0.147397	FALSE	0
Sleep disorders	327	304134	25845	278289	0.300442	0.0131445	1.35046	1.37622	1.32469	1.25056e-115	TRUE	99.2568
Sleep apnea	327.3	311029	22314	288715	0.367717	0.014191	1.44443	1.47225	1.41662	4.87775e-148	TRUE	99.144
Obstructive sleep apnea	327.32	313577	18586	294991	0.348756	0.01542	1.4173	1.44753	1.38708	2.94393e-113	TRUE	98.8192
Sleep related movement disorders	327.7	317695	3408	314287	0.234377	0.0347542	1.26412	1.33224	1.196	1.54243e-11	TRUE	93.5541
Restless legs syndrome	327.71	318344	2522	315822	0.185557	0.0402429	1.20389	1.28276	1.12501	4.0089e-06	TRUE	91.2135
Hydrocephalus	331.1	319367	1389	317978	0.304782	0.0544205	1.35633	1.46299	1.24966	2.13738e-08	TRUE	0
Cerebral degeneration, unspecified	331.9	318933	520	318413	0.0357514	0.0878022	1.0364	1.20849	0.864306	0.683875	FALSE	0
Torsion dystonia	333.4	319163	1759	317404	0.0289223	0.0479552	1.02934	1.12334	0.935352	0.546436	FALSE	89.5555
Multiple sclerosis	335	319237	2838	316399	-0.278214	0.0380815	0.757135	0.831775	0.682495	2.75739e-13	TRUE	0
Chronic pain	338.2	303497	27528	275969	0.35578	0.0128669	1.42729	1.45251	1.40207	2.72288e-168	TRUE	99.6988
Migraine	340	306229	24940	281289	0.345466	0.0134873	1.41265	1.43908	1.38621	1.06266e-144	TRUE	99.0368
Other demyelinating diseases of central nervous system	341	319245	1270	317975	-0.115239	0.0563336	0.891154	1.00157	0.78074	0.0407912	FALSE	0
Hemiplegia	342	317576	2114	315462	0.273621	0.0440572	1.31472	1.40107	1.22836	5.27888e-10	TRUE	0
Infantile cerebral palsy	343	319591	823	318768	0.294971	0.0708345	1.34309	1.48192	1.20425	3.12403e-05	TRUE	80.6861
Other paralytic syndromes	344	318722	1342	317380	-0.0439409	0.0549666	0.957011	1.06475	0.849276	0.424052	FALSE	90.7112
Epilepsy, recurrent seizures, convulsions	345	314979	11518	303461	0.076341	0.0190133	1.07933	1.1166	1.04206	5.94098e-05	TRUE	71.943
Epilepsy	345.1	318017	4189	313828	-0.0413774	0.0311291	0.959467	1.02048	0.898454	0.183776	FALSE	0
Generalized convulsive epilepsy	345.11	318773	1907	316866	-0.0195409	0.0459527	0.980649	1.07072	0.890581	0.670662	FALSE	0
Partial epilepsy	345.12	318962	2843	316119	-0.0613464	0.0377157	0.940497	1.01442	0.866575	0.103833	FALSE	29.311
Abnormal findings on study of brain and/or nervous system	346	318737	940	317797	-0.037578	0.0653841	0.963119	1.09127	0.834966	0.565476	FALSE	10.0615
Nonspecific abnormal findings on radiological and other examination of skull and head	346.1	317025	2043	314982	0.220097	0.0446985	1.2462	1.33381	1.15859	8.47726e-07	TRUE	74.6808
Other conditions of brain	348	315716	5897	309819	0.161815	0.0263963	1.17564	1.22738	1.12391	8.77523e-10	TRUE	84.669
Other conditions of brain, NOS	348.9	315469	4166	311303	0.269093	0.0314972	1.30878	1.37051	1.24704	1.30341e-17	TRUE	78.2773
Other and unspecified disorders of the nervous system	349	318125	1330	316795	0.131501	0.0552068	1.14054	1.24874	1.03233	0.0172207	FALSE	82.3779
Abnormal movement	350	309362	18396	290966	0.209235	0.0153217	1.23274	1.26277	1.2027	1.85521e-42	TRUE	99.174
Abnormal involuntary movements	350.1	315283	6768	308515	0.243221	0.0247978	1.27535	1.32395	1.22675	1.03846e-22	TRUE	96.2768
Abnormality of gait	350.2	313640	10885	302755	0.165613	0.0196681	1.18012	1.21867	1.14157	3.75251e-17	TRUE	99.0594
Lack of coordination	350.3	317707	3233	314474	0.23046	0.0356955	1.25918	1.32914	1.18922	1.07305e-10	TRUE	94.8269
Complex regional/central pain syndrome	355	319038	1023	318015	0.108364	0.0635104	1.11445	1.23893	0.989973	0.0879641	FALSE	96.0342
Chronic pain syndrome	355.1	318664	2158	316506	-0.507269	0.0448325	0.602138	0.690009	0.514266	1.10897e-29	TRUE	95.5396
Hereditary and idiopathic peripheral neuropathy	356	315575	5537	310038	0.211036	0.0274775	1.23496	1.28881	1.1811	1.58694e-14	TRUE	98.8121
Inflammatory and toxic neuropathy	357	316662	5289	311373	0.0973946	0.0278914	1.1023	1.15696	1.04763	0.000479568	FALSE	97.7836
Myoneural disorders	358	319428	597	318831	-0.111641	0.0823451	0.894365	1.05576	0.732969	0.175171	FALSE	75.114
Muscular dystrophies and other myopathies	359	318843	1853	316990	-0.0155432	0.0468917	0.984577	1.07648	0.892669	0.740289	FALSE	95.5644
Myopathy	359.2	318932	1603	317329	-0.0172927	0.0504659	0.982856	1.08177	0.883943	0.731853	FALSE	95.8094
Disorders of the globe	360	319382	771	318611	0.289206	0.0728849	1.33537	1.47822	1.19251	7.24857e-05	TRUE	0
Cystoid macular degeneration of retina	362.23	319317	1286	318031	0.261259	0.0564002	1.29856	1.40911	1.18802	3.61735e-06	TRUE	27.6086
Macular degeneration (senile) of retina NOS	362.29	318902	1458	317444	0.151562	0.0527302	1.16365	1.267	1.0603	0.0040494	FALSE	77.7052
Retinal vascular changes and abnomalities	362.4	319252	1430	317822	0.190907	0.0533718	1.21035	1.31496	1.10574	0.000347656	FALSE	81.8456
Peripheral retinal degenerations	362.6	319435	998	318437	0.294418	0.0641232	1.34235	1.46803	1.21666	4.40175e-06	TRUE	0
Chorioretinal inflammations, scars, and other disorders of choroid	363	319121	1431	317690	0.206866	0.0533312	1.22982	1.33435	1.12529	0.000104931	FALSE	54.7126
Corneal opacity	364.1	319271	1285	317986	0.234003	0.056368	1.26365	1.37413	1.15317	3.30516e-05	TRUE	65.4444
Corneal dystrophy	364.5	319578	783	318795	0.18746	0.0722258	1.20618	1.34774	1.06462	0.00944624	FALSE	86.6204
Senile cataract	366.2	315792	16181	299611	0.262896	0.016369	1.30069	1.33278	1.26861	4.81461e-58	TRUE	99.4946
Visual disturbances	368	309583	11905	297678	0.322826	0.0189454	1.38102	1.41816	1.34389	4.16443e-65	TRUE	97.354
Amblyopia	368.1	319321	931	318390	0.170125	0.066241	1.18545	1.31529	1.05562	0.0102206	FALSE	90.1326
Diplopia and disorders of binocular vision	368.2	318665	2295	316370	0.208196	0.0421871	1.23145	1.31414	1.14877	8.01286e-07	TRUE	83.8577
Visual field defects	368.4	318395	2218	316177	0.206074	0.0428849	1.22884	1.3129	1.14479	1.54526e-06	TRUE	68.194
Infection of the eye	369	307024	10241	296783	0.409016	0.0205349	1.50534	1.54558	1.46509	2.83598e-88	TRUE	98.184
Eye infection, viral	369.2	318348	1609	316739	0.348738	0.050827	1.41728	1.5169	1.31766	6.82516e-12	TRUE	81.7517
Corneal ulcer	370.1	319541	837	318704	0.255392	0.0699563	1.29097	1.42808	1.15385	0.000261496	FALSE	73.4724
Keratoconjunctivitis	370.3	319021	889	318132	0.132253	0.0676989	1.1414	1.27409	1.00871	0.0507554	FALSE	88.6473
Keratoconjunctivitis sicca	370.31	319288	573	318715	0.0678691	0.0839344	1.07023	1.23474	0.905714	0.418747	FALSE	60.2949
Uveitis, noninfectious or NOS	371.1	318957	1704	317253	0.186655	0.0487988	1.20521	1.30086	1.10957	0.000130775	FALSE	0
Conjunctivitis, noninfectious	371.2	317062	2842	314220	0.0475869	0.0380149	1.04874	1.12325	0.974228	0.210644	FALSE	97.4612
Allergic conjunctivitis	371.21	317445	2432	315013	0.0236598	0.0411408	1.02394	1.10458	0.943306	0.565228	FALSE	97.6136
Disorders of conjunctiva	372	317044	2933	314111	0.430237	0.0380526	1.53762	1.6122	1.46304	1.22041e-29	TRUE	93.1434
Other disorders of eyelids	374	315770	6232	309538	0.296069	0.0259875	1.34456	1.3955	1.29363	4.54396e-30	TRUE	98.5126
Ectropion or entropion	374.1	319480	739	318741	0.21157	0.0741435	1.23562	1.38094	1.0903	0.00432366	FALSE	0
Disorders of lacrimal system	375	318606	1060	317546	0.273983	0.062207	1.31519	1.43712	1.19327	1.06087e-05	TRUE	70.0981
Dry eyes	375.1	315636	9024	306612	0.13938	0.021577	1.14956	1.19185	1.10727	1.0495e-10	TRUE	99.234
Disorders of optic nerve and visual pathways	377	318676	2580	316096	0.0949235	0.0396333	1.09957	1.17726	1.02189	0.0166183	FALSE	84.7223
Strabismus and other disorders of binocular eye movements	378	318062	2985	315077	0.19745	0.0369902	1.21829	1.29079	1.14579	9.40347e-08	TRUE	79.0447
Paralytic strabismus	378.5	319562	722	318840	0.313904	0.0758747	1.36876	1.51747	1.22004	3.5167e-05	TRUE	86.4573
Disorders of vitreous body	379.2	316130	6951	309179	0.225278	0.024447	1.25267	1.30059	1.20475	3.11458e-20	TRUE	95.8394
Pain, swelling or discharge of eye	379.9	313726	3043	310683	0.471542	0.0374212	1.60246	1.67581	1.52912	2.08684e-36	TRUE	0
Otitis externa	380.1	313530	6470	307060	0.390461	0.0255991	1.47766	1.52784	1.42749	1.57424e-52	TRUE	0
Impacted cerumen	380.4	311776	12762	299014	0.215322	0.0182155	1.24026	1.27596	1.20456	3.04902e-32	TRUE	0
Otitis media and Eustachian tube disorders	381	302547	17452	285095	0.321832	0.0157744	1.37965	1.41057	1.34874	1.60017e-92	TRUE	97.5792
Otitis media	381.1	306126	12762	293364	0.370698	0.0183785	1.44875	1.48477	1.41272	1.78993e-90	TRUE	97.1278
Suppurative and unspecified otitis media	381.11	308464	9793	298671	0.389891	0.0209435	1.47682	1.51787	1.43577	2.37014e-77	TRUE	98.3397
Eustachian tube disorders	381.2	313563	6453	307110	0.227277	0.0253089	1.25518	1.30478	1.20557	2.70505e-19	TRUE	0
Otorrhea	381.9	319101	789	318312	0.432835	0.0734844	1.54162	1.68565	1.39759	3.85806e-09	TRUE	90.0569
Other disorders of tympanic membrane	384	318620	1924	316696	0.391613	0.0467049	1.47936	1.57091	1.38782	5.07979e-17	TRUE	87.6089
Perforation of tympanic membrane	384.4	318908	1639	317269	0.398487	0.0506474	1.48957	1.58884	1.3903	3.60754e-15	TRUE	88.6548
Other disorders of middle ear and mastoid	385	319175	1062	318113	0.487711	0.063719	1.62858	1.75347	1.50369	1.94701e-14	TRUE	91.7468
Cholesteatoma	385.3	319525	852	318673	0.577865	0.0723254	1.78223	1.92399	1.64047	1.3517e-15	TRUE	93.673
Peripheral or central vertigo	386.2	315982	5387	310595	0.371149	0.0280537	1.4494	1.50438	1.39441	5.89408e-40	TRUE	97.627
Hearing loss	389	305804	24911	280893	0.254234	0.0133308	1.28947	1.3156	1.26334	4.38763e-81	TRUE	37.8013
Sensorineural hearing loss	389.1	312124	13756	298368	0.227225	0.0175696	1.25511	1.28955	1.22068	2.9381e-38	TRUE	16.4857
Conductive hearing loss	389.2	316834	4016	312818	0.388724	0.0323822	1.4751	1.53857	1.41163	3.3749e-33	TRUE	89.3719
Tinnitus	389.4	314499	7624	306875	0.249024	0.0233917	1.28277	1.32862	1.23693	1.82279e-26	TRUE	90.0181
Rheumatic disease of the heart valves	394	310203	5733	304470	0.332121	0.0271316	1.39392	1.4471	1.34074	1.8745e-34	TRUE	98.0882
Mitral valve stenosis and aortic valve stenosis	394.1	317785	982	316803	0.276098	0.0649822	1.31798	1.44534	1.19061	2.14897e-05	TRUE	92.1631
Mitral valve disease	394.2	317936	2415	315521	0.471672	0.0421035	1.60267	1.68519	1.52015	3.95647e-29	TRUE	91.7575
Nonrheumatic tricuspid valve disorders	395.3	316001	1890	314111	0.274448	0.0466762	1.3158	1.40729	1.22432	4.10728e-09	TRUE	86.6986
Nonrheumatic pulmonary valve disorders	395.4	317697	734	316963	0.218204	0.0744708	1.24384	1.3898	1.09788	0.00338894	FALSE	58.8938
Abnormal heart sounds	396	313593	7618	305975	0.33218	0.0235616	1.394	1.44018	1.34782	3.88512e-45	TRUE	97.6135
Hypertension	401	298145	92045	206100	0.365933	0.00809732	1.44186	1.45773	1.42599	0	TRUE	99.6788
Essential hypertension	401.1	298479	91093	207386	0.365958	0.00811761	1.44189	1.4578	1.42598	0	TRUE	99.6899
Hypertensive chronic kidney disease	401.22	315574	6511	309063	0.206912	0.0254444	1.22987	1.27975	1.18	4.22426e-16	TRUE	99.1881
Ischemic Heart Disease	411	303185	34803	268382	0.446919	0.0117585	1.56349	1.58653	1.54044	0	TRUE	98.6463
Unstable angina (intermediate coronary syndrome)	411.1	315904	5728	310176	0.615896	0.0279636	1.85132	1.90612	1.79651	1.66152e-107	TRUE	45.6106
Myocardial infarction	411.2	312625	12368	300257	0.478987	0.0189567	1.61444	1.65159	1.57728	7.27436e-141	TRUE	96.2239
Angina pectoris	411.3	308474	10641	297833	0.539795	0.0204246	1.71565	1.75569	1.67562	6.42491e-154	TRUE	91.4202
Coronary atherosclerosis	411.4	311180	28268	282912	0.400144	0.0128656	1.49204	1.51726	1.46682	2.27827e-212	TRUE	97.6847
Other chronic ischemic heart disease, unspecified	411.8	315043	8521	306522	0.533404	0.0228554	1.70472	1.74952	1.65993	1.8165e-120	TRUE	94.8301
ASCVD	414.2	318997	429	318568	0.391052	0.0998097	1.47854	1.67416	1.28291	8.92946e-05	FALSE	89.8856
Pulmonary embolism and infarction, acute	415.11	318690	3212	315478	0.147168	0.0355832	1.15855	1.22829	1.08881	3.53594e-05	TRUE	51.2857
Primary pulmonary hypertension	415.21	319089	1209	317880	0.123266	0.0577509	1.13119	1.24438	1.01799	0.0328069	FALSE	0
Nonspecific chest pain	418	287850	70166	217684	0.565865	0.00885665	1.76097	1.77833	1.74361	0	TRUE	99.1774
Precordial pain	418.1	313693	5100	308593	0.387244	0.0288104	1.47292	1.52938	1.41645	3.47126e-41	TRUE	95.7985
Carditis	420	315295	4110	311185	0.290543	0.031848	1.33715	1.39957	1.27473	7.32246e-20	TRUE	96.5416
Pericarditis	420.2	316733	2598	314135	0.261561	0.0398782	1.29896	1.37712	1.22079	5.41754e-11	TRUE	94.7875
Acute pericarditis	420.21	319287	668	318619	0.24984	0.0782485	1.28382	1.43719	1.13045	0.00140851	FALSE	60.6448
Endocarditis	420.3	318389	1397	316992	0.254446	0.0541802	1.28975	1.39594	1.18355	2.64926e-06	TRUE	75.2641
Cardiomyopathy	425	315826	8592	307234	0.367032	0.0223221	1.44344	1.4872	1.39969	9.48501e-61	TRUE	95.2351
Primary/intrinsic cardiomyopathies	425.1	316283	8003	308280	0.370421	0.0231107	1.44834	1.49364	1.40305	8.13224e-58	TRUE	92.576
Secondary/extrinsic cardiomyopathies	425.2	318443	1922	316521	0.288669	0.0466137	1.33465	1.42601	1.24329	5.91047e-10	TRUE	95.9788
Cardiac conduction disorders	426	303537	21267	282270	0.42632	0.0145528	1.53161	1.56013	1.50309	1.20972e-188	TRUE	96.5625
Atrioventricular [AV] block	426.2	316732	4069	312663	0.448634	0.0324127	1.56617	1.6297	1.50264	1.43588e-43	TRUE	86.0953
First degree AV block	426.21	317645	1438	316207	0.504352	0.05472	1.65591	1.76316	1.54866	3.05663e-20	TRUE	80.2623
Second degree AV block	426.23	319360	832	318528	0.517642	0.0718124	1.67807	1.81882	1.53731	5.66752e-13	TRUE	0
Atrioventricular block, complete	426.24	319188	1934	317254	0.419757	0.0467445	1.52159	1.61321	1.42997	2.71219e-19	TRUE	84.4061
Bundle branch block	426.3	315520	4498	311022	0.350587	0.0305454	1.4199	1.47977	1.36003	1.71067e-30	TRUE	62.2859
Left bundle branch block	426.32	317837	2310	315527	0.365532	0.0424834	1.44128	1.52455	1.35801	7.69153e-18	TRUE	0
Cardiac pacemaker/device in situ	426.9	317694	7102	310592	0.47448	0.024725	1.60718	1.65564	1.55872	4.46242e-82	TRUE	83.8207
Cardiac pacemaker in situ	426.91	317981	4978	313003	0.466579	0.0293987	1.59453	1.65215	1.53691	1.01006e-56	TRUE	86.6947
Cardiac defibrillator in situ	426.92	319061	2951	316110	0.570455	0.0386055	1.76907	1.84474	1.69341	2.07656e-49	TRUE	79.2878
Cardiac dysrhythmias	427	288181	67936	220245	0.445328	0.00891047	1.561	1.57847	1.54354	0	TRUE	99.3953
Paroxysmal tachycardia, unspecified	427.1	315266	9108	306158	0.40884	0.0216978	1.50507	1.5476	1.46254	3.38987e-79	TRUE	25.5972
Paroxysmal supraventricular tachycardia	427.11	317106	5029	312077	0.356314	0.0288603	1.42806	1.48462	1.37149	5.10914e-35	TRUE	0
Paroxysmal ventricular tachycardia	427.12	317163	4833	312330	0.472129	0.0298423	1.6034	1.6619	1.54491	2.23612e-56	TRUE	54.2098
Atrial fibrillation and flutter	427.2	315539	19180	296359	0.305595	0.0151549	1.35743	1.38714	1.32773	1.99892e-90	TRUE	94.8719
Atrial fibrillation	427.21	315590	18590	297000	0.308312	0.0153774	1.36113	1.39127	1.33099	2.02892e-89	TRUE	95.2506
Atrial flutter	427.22	317957	5587	312370	0.407565	0.0276262	1.50315	1.5573	1.44901	2.94857e-49	TRUE	76.516
Other specified cardiac dysrhythmias	427.3	308736	11827	296909	0.405144	0.0191463	1.49952	1.53705	1.46199	2.21253e-99	TRUE	97.8812
Cardiac arrest and ventricular fibrillation	427.4	318456	1833	316623	0.391761	0.0478219	1.47958	1.57332	1.38585	2.56724e-16	TRUE	9.65891
Arrhythmia (cardiac) NOS	427.5	299191	25139	274052	0.557858	0.0136546	1.74693	1.77369	1.72016	0	TRUE	98.6765
Premature beats	427.6	315006	4203	310803	0.347495	0.0315233	1.41552	1.4773	1.35373	2.94592e-28	TRUE	53.8139
Supraventricular premature beats	427.61	317964	937	317027	0.325639	0.0663429	1.38492	1.51495	1.25488	9.18127e-07	TRUE	21.4155
Sinoatrial node dysfunction (Bradycardia)	427.8	318324	3921	314403	0.427025	0.0329912	1.53269	1.59735	1.46803	2.55354e-38	TRUE	95.5069
Palpitations	427.9	308014	28037	279977	0.363903	0.0127052	1.43893	1.46384	1.41403	2.02053e-180	TRUE	98.4689
Congestive heart failure; nonhypertensive	428	312854	16856	295998	0.285822	0.0160503	1.33086	1.36231	1.2994	6.13468e-71	TRUE	97.6052
Heart failure with reduced EF [Systolic or combined heart failure]	428.3	317747	5594	312153	0.293323	0.0273619	1.34088	1.39451	1.28725	8.19095e-27	TRUE	92.2469
Ill-defined descriptions and complications of heart disease	429	309477	8422	301055	0.40211	0.0225576	1.49498	1.53919	1.45076	4.44973e-71	TRUE	94.498
Heart transplant/surgery	429.1	318561	1121	317440	0.249267	0.0605332	1.28308	1.40173	1.16444	3.82416e-05	TRUE	84.6818
Abnormal function study of cardiovascular system	429.2	316450	2462	313988	0.47423	0.0417218	1.60678	1.68855	1.525	6.14171e-30	TRUE	86.1867
Subarachnoid hemorrhage	430.1	318820	1461	317359	0.197512	0.0527222	1.21837	1.3217	1.11503	0.000179482	FALSE	0
Cerebral artery occlusion, with cerebral infarction	433.21	316851	7126	309725	0.170365	0.0240854	1.18574	1.23294	1.13853	1.5123e-12	TRUE	85.0544
Atherosclerosis of the extremities	440.2	317915	3879	314036	0.395519	0.0331673	1.48516	1.55016	1.42015	8.76936e-33	TRUE	97.1253
Atherosclerosis of native arteries of the extremities with ulceration or gangrene	440.21	319495	681	318814	-0.0864712	0.0777913	0.917162	1.06963	0.764691	0.266319	FALSE	93.4949
Atherosclerosis of aorta	440.9	317258	1752	315506	0.312515	0.0486423	1.36686	1.4622	1.27152	1.32075e-10	TRUE	88.3816
Vascular insufficiency of intestine	441	319010	956	318054	0.307374	0.0656954	1.35985	1.48861	1.23109	2.88586e-06	TRUE	76.3242
Arterial dissection	442.4	319594	610	318984	0.219521	0.0816506	1.24548	1.40551	1.08544	0.00717658	FALSE	4.24654
Aneurysm of other specified artery	442.8	319252	772	318480	0.322513	0.0732382	1.38059	1.52414	1.23705	1.06462e-05	TRUE	77.5489
Raynaud's syndrome	443.1	318608	2762	315846	0.115852	0.0383349	1.12283	1.19797	1.04769	0.00251028	FALSE	59.0122
Peripheral angiopathy in diseases classified elsewhere	443.7	319221	832	318389	0.176573	0.0700722	1.19312	1.33046	1.05578	0.0117398	FALSE	85.7657
Phlebitis and thrombophlebitis	451	317060	2946	314114	0.45889	0.038067	1.58232	1.65693	1.50771	1.82929e-33	TRUE	92.2469
Other venous embolism and thrombosis	452	313639	7959	305680	0.241239	0.0229865	1.27283	1.31788	1.22777	9.12475e-26	TRUE	98.8352
Varicose veins	454	315584	9346	306238	0.426532	0.0214775	1.53194	1.57403	1.48984	9.124e-88	TRUE	0
Varicose veins of lower extremity	454.1	316274	7998	308276	0.429301	0.0231896	1.53618	1.58163	1.49073	1.63207e-76	TRUE	21.055
Hemorrhoids	455	305171	20113	285058	0.56373	0.0151356	1.75722	1.78688	1.72755	1.26609e-303	TRUE	93.3037
Encounter for long-term (current) use of antiplatelets/antithrombotics	457.2	317588	1208	316380	0.463821	0.0594216	1.59014	1.70661	1.47367	5.92202e-15	TRUE	85.0588
Acute sinusitis	464	302464	19986	282478	0.365348	0.0148822	1.44102	1.47018	1.41185	4.39255e-133	TRUE	99.152
Acute pharyngitis	465.2	295365	34643	260722	0.47309	0.0117184	1.60495	1.62791	1.58198	0	TRUE	99.5644
Septal Deviations/Turbinate Hypertrophy	470	313704	12821	300883	0.349326	0.0183047	1.41811	1.45399	1.38223	3.43206e-81	TRUE	86.1446
Chronic pharyngitis and nasopharyngitis	472	312705	9879	302826	0.342665	0.0207419	1.4087	1.44935	1.36804	2.61415e-61	TRUE	94.5125
Diseases of the larynx and vocal cords	473	315464	8433	307031	0.232795	0.0222407	1.26212	1.30571	1.21853	1.22349e-25	TRUE	94.1064
Chronic laryngitis	473.1	318811	1388	317423	0.170558	0.0540246	1.18597	1.29185	1.08008	0.00159375	FALSE	6.4018
Voice disturbance	473.4	316574	6362	310212	0.216837	0.0255045	1.24214	1.29213	1.19215	1.86472e-17	TRUE	93.8727
Acute and chronic tonsillitis	474	314713	6869	307844	0.490079	0.0250798	1.63245	1.6816	1.58329	4.93848e-85	TRUE	50.0922
Chronic tonsillitis and adenoiditis	474.2	316599	5328	311271	0.500898	0.0284689	1.6502	1.706	1.5944	2.71147e-69	TRUE	82.3854
Epistaxis or throat hemorrhage	477	316520	4545	311975	0.320329	0.0303014	1.37758	1.43697	1.31819	4.0432e-26	TRUE	89.1087
Pneumococcal pneumonia	480.11	318150	2970	315180	0.440531	0.0378511	1.55353	1.62772	1.47934	2.62548e-31	TRUE	91.8466
Pseudomonal pneumonia	480.12	319723	264	319459	0.0292017	0.123342	1.02963	1.27138	0.787882	0.812848	FALSE	0
Bronchopneumonia and lung abscess	480.5	319416	446	318970	0.20479	0.0952803	1.22727	1.41402	1.04052	0.0316077	FALSE	0
Influenza	481	311861	5312	306549	0.485433	0.0284761	1.62488	1.68069	1.56907	3.67694e-65	TRUE	90.835
Acute bronchitis and bronchiolitis	483	305795	10949	294846	0.515521	0.0201293	1.67451	1.71396	1.63506	1.16504e-144	TRUE	99.1332
Asthma	495	303676	33689	269987	0.418568	0.0117687	1.51978	1.54285	1.49672	4.65612e-277	TRUE	99.0074
Asthma with exacerbation	495.2	314966	9532	305434	0.438891	0.0212768	1.55099	1.59269	1.50928	1.54803e-94	TRUE	40.2524
Chronic bronchitis	496.2	317639	3339	314300	0.189662	0.0350246	1.20884	1.27749	1.14019	6.12551e-08	TRUE	92.2418
Bronchitis	497	309936	7871	302065	0.531593	0.0236533	1.70164	1.748	1.65528	7.39985e-112	TRUE	97.797
Pulmonary congestion and hypostasis	503	314390	6523	307867	0.275407	0.0254361	1.31707	1.36692	1.26721	2.55276e-27	TRUE	98.236
Other alveolar and parietoalveolar pneumonopathy	504	319309	1521	317788	0.186829	0.0517039	1.20542	1.30676	1.10408	0.00030215	FALSE	72.2537
Idiopathic fibrosing alveolitis	504.1	319635	561	319074	-0.0223598	0.0845442	0.977888	1.1436	0.812182	0.791414	FALSE	0
Respiratory failure	509.1	316649	6912	309737	0.134395	0.0244504	1.14384	1.19177	1.09592	3.87109e-08	TRUE	93.6632
Pulmonary insufficiency or respiratory failure following trauma and surgery	509.3	317898	1549	316349	-0.257996	0.0516884	0.772598	0.873907	0.671289	5.99496e-07	TRUE	94.0811
Other diseases of lung	510	312118	9007	303111	0.3214	0.0217251	1.37906	1.42164	1.33648	1.60241e-49	TRUE	98.4143
Other symptoms of respiratory system	512	277877	91461	186416	0.514755	0.00817468	1.67323	1.68925	1.65721	0	TRUE	99.5724
Wheezing	512.1	313573	6058	307515	0.469532	0.0266692	1.59925	1.65152	1.54697	2.22361e-69	TRUE	95.5492
Painful respiration	512.2	311867	7799	304068	0.474913	0.0236135	1.60787	1.65416	1.56159	5.80254e-90	TRUE	97.3576
Shortness of breath	512.7	296376	39326	257050	0.428991	0.0110022	1.53571	1.55727	1.51414	0	TRUE	99.5203
Cough	512.8	289829	57898	231931	0.49238	0.00945996	1.63621	1.65475	1.61766	0	TRUE	99.4833
Disorders of diaphragm	513.8	319340	535	318805	0.244404	0.0879435	1.27686	1.44923	1.10449	0.00545086	FALSE	87.4484
Abnormal findings examination of lungs	514	306961	17989	288972	0.394393	0.0157134	1.48348	1.51428	1.45269	5.08721e-139	TRUE	98.8527
Abnormal sputum	516	318107	2342	315765	0.394241	0.042435	1.48326	1.56643	1.40008	1.53622e-20	TRUE	92.9867
Other diseases of respiratory system, not elsewhere classified	519	311264	5836	305428	0.369976	0.0269023	1.4477	1.50043	1.39497	4.91503e-43	TRUE	95.2794
Other diseases of respiratory system, NEC	519.8	317371	2387	314984	0.393709	0.0419722	1.48247	1.56473	1.4002	6.58334e-21	TRUE	89.4059
Disorders of tooth development	520	318257	3878	314379	0.792711	0.0348067	2.20938	2.2776	2.14116	8.17425e-115	TRUE	75.7534
Disturbances in tooth eruption	520.2	318535	3714	314821	0.806355	0.0356551	2.23973	2.30961	2.16985	3.05775e-113	TRUE	76.0473
Diseases of hard tissues of teeth	521	315647	5862	309785	0.599803	0.0275314	1.82176	1.87572	1.7678	3.14024e-105	TRUE	94.8385
Dental caries	521.1	315816	5741	310075	0.596105	0.0278003	1.81503	1.86952	1.76055	5.37851e-102	TRUE	94.4927
Diseases of pulp and periapical tissues	522	317586	2399	315187	0.676617	0.0433411	1.96721	2.05216	1.88226	6.08449e-55	TRUE	74.1716
Periapical abscess	522.5	318150	1933	316217	0.644151	0.0480296	1.90437	1.99851	1.81023	5.17419e-41	TRUE	65.2879
Gingival and periodontal diseases	523	315644	5207	310437	0.575602	0.0290668	1.7782	1.83517	1.72123	2.81974e-87	TRUE	89.2603
Gingivitis	523.1	318869	2340	316529	0.53423	0.0429623	1.70613	1.79034	1.62193	1.69044e-35	TRUE	25.791
Dentofacial anomalies, including malocclusion	524	318526	1550	316976	0.529631	0.0530771	1.69831	1.80234	1.59427	1.89255e-23	TRUE	94.2707
Anomalies of tooth position/malocclusion	524.3	318900	1242	317658	0.500167	0.05914	1.649	1.76491	1.53308	2.73514e-17	TRUE	93.7763
Other diseases of the teeth and supporting structures	525	316023	4069	311954	0.676759	0.033336	1.96749	2.03283	1.90215	1.25566e-91	TRUE	83.8619
Loss of teeth or edentulism	525.1	318892	646	318246	0.591802	0.0824268	1.80724	1.9688	1.64569	6.98506e-13	TRUE	63.2694
Diseases of the jaws	526	313435	6163	307272	0.403173	0.0262384	1.49657	1.54799	1.44514	2.77739e-53	TRUE	0
Anomalies of jaw size/symmetry	526.3	319458	834	318624	0.842316	0.0756322	2.32174	2.46998	2.1735	8.28516e-29	TRUE	10.2742
Temporomandibular joint disorders	526.4	315831	3361	312470	0.286544	0.0350811	1.33182	1.40058	1.26306	3.1349e-16	TRUE	74.6373
Temporomandibular joint disorder, unspecified	526.41	316815	2518	314297	0.278231	0.0404628	1.32079	1.4001	1.24148	6.14644e-12	TRUE	77.756
Stomatitis and mucositis	528.1	317862	1444	316418	0.258838	0.0537065	1.29542	1.40069	1.19016	1.43931e-06	TRUE	96.3487
Diseases of esophagus	530	289697	56606	233091	0.504802	0.00952063	1.65666	1.67532	1.638	0	TRUE	99.5794
Esophagitis, GERD and related diseases	530.1	290313	54695	235618	0.503694	0.00964845	1.65482	1.67373	1.63591	0	TRUE	99.6066
GERD	530.11	291609	51059	240550	0.514027	0.00992013	1.67201	1.69145	1.65257	0	TRUE	99.647
Barrett's esophagus	530.13	319248	2028	317220	0.381	0.0454193	1.46375	1.55277	1.37473	4.92324e-17	TRUE	4.86254
Reflux esophagitis	530.14	315538	7103	308435	0.471841	0.0246596	1.60294	1.65128	1.55461	1.31173e-81	TRUE	11.6537
Eosinophilic esophagitis	530.15	319673	664	319009	0.280814	0.0786359	1.32421	1.47833	1.17008	0.000355529	FALSE	60.809
Stricture and stenosis of esophagus	530.3	318496	1829	316667	0.382005	0.0477598	1.46522	1.55883	1.37161	1.25977e-15	TRUE	0
Gastric ulcer	531.2	318554	1391	317163	0.270207	0.0543344	1.31024	1.41673	1.20374	6.59102e-07	TRUE	78.8116
Dysphagia	532	311763	14771	296992	0.353354	0.0171139	1.42384	1.45738	1.39029	1.03371e-94	TRUE	97.9525
Gastritis and duodenitis	535	309361	13780	295581	0.544086	0.0180447	1.72303	1.7584	1.68767	1.00809e-199	TRUE	88.0101
Atrophic gastritis	535.2	317172	2221	314951	0.542344	0.0441436	1.72003	1.80656	1.63351	1.07801e-34	TRUE	48.7224
Other specified gastritis	535.8	316892	2762	314130	0.424448	0.0390849	1.52875	1.60535	1.45214	1.79457e-27	TRUE	0
Disorders of function of stomach	536	313452	7390	306062	0.475274	0.0241951	1.60845	1.65588	1.56103	6.59072e-86	TRUE	93.8661
Complications of gastrostomy, colostomy and enterostomy	536.7	319573	403	319170	0.212056	0.100278	1.23622	1.43276	1.03967	0.0344568	FALSE	0
Dyspepsia and other specified disorders of function of stomach	536.8	314282	6142	308140	0.537682	0.0266697	1.71203	1.76431	1.65976	2.16506e-90	TRUE	49.8471
Bariatric surgery	539	318639	6661	311978	0.72988	0.0265096	2.07483	2.12679	2.02287	7.14716e-167	TRUE	98.754
Appendiceal conditions	540	318264	3912	314352	1.07636	0.0368036	2.93399	3.00613	2.86186	5.02832e-188	TRUE	67.6783
Appendicitis	540.1	318485	3767	314718	1.09606	0.0376888	2.99235	3.06622	2.91848	6.09671e-186	TRUE	72.3364
Acute appendicitis	540.11	318729	3475	315254	1.09819	0.0392528	2.99873	3.07566	2.92179	3.0663e-172	TRUE	64.8538
Abdominal hernia	550	309780	18862	290918	0.623016	0.0157119	1.86454	1.89534	1.83375	0	TRUE	98.9361
Inguinal hernia	550.1	317742	5493	312249	0.63736	0.0288251	1.89148	1.94798	1.83498	2.46076e-108	TRUE	88.6624
Diaphragmatic hernia	550.2	313843	7644	306199	0.537362	0.0240066	1.71149	1.75854	1.66443	5.64251e-111	TRUE	97.7851
Umbilical hernia	550.4	318026	3618	314408	0.678395	0.0354031	1.97071	2.0401	1.90132	7.67934e-82	TRUE	91.7494
Inflammatory bowel disease and other gastroenteritis and colitis	555	318194	5357	312837	0.296287	0.0279144	1.34486	1.39957	1.29014	2.56174e-26	TRUE	96.0239
Regional enteritis	555.1	318848	3284	315564	0.293355	0.0355626	1.34092	1.41062	1.27122	1.59746e-16	TRUE	95.0625
Ulcerative colitis	555.2	318544	3227	315317	0.286329	0.0358181	1.33153	1.40173	1.26133	1.30658e-15	TRUE	92.6506
Ulcerative colitis (chronic)	555.21	319294	1943	317351	0.275952	0.0461169	1.31778	1.40817	1.22739	2.18072e-09	TRUE	92.7465
Celiac disease	557.1	319224	1606	317618	0.12545	0.0501829	1.13366	1.23202	1.0353	0.0124245	FALSE	59.1719
Noninfectious gastroenteritis	558	310755	12874	297881	0.480201	0.018476	1.6164	1.65261	1.58019	6.35172e-149	TRUE	68.0361
Ileostomy status	559	319670	500	319170	-0.513612	0.0927976	0.59833	0.780214	0.416447	3.11666e-08	TRUE	68.596
Intestinal obstruction without mention of hernia	560	316264	4864	311400	0.308995	0.0293449	1.36206	1.41957	1.30454	6.29978e-26	TRUE	97.3618
Paralytic ileus	560.1	317938	1056	316882	-0.0263934	0.0622864	0.973952	1.09603	0.85187	0.671753	FALSE	95.1217
Other intestinal obstruction	560.4	318267	2829	315438	0.364302	0.038519	1.43951	1.51501	1.36401	3.14707e-21	TRUE	94.6528
Diverticulosis and diverticulitis	562	308908	17561	291347	0.54282	0.0160832	1.72085	1.75238	1.68933	1.04589e-249	TRUE	95.8375
Diverticulosis	562.1	309229	15272	293957	0.55889	0.0172188	1.74873	1.78248	1.71498	4.15253e-231	TRUE	95.3795
Functional digestive disorders	564	308245	14202	294043	0.339078	0.0174154	1.40365	1.43779	1.36952	1.97465e-84	TRUE	95.6195
Irritable Bowel Syndrome	564.1	313680	7811	305869	0.323331	0.0232147	1.38172	1.42722	1.33622	4.28914e-44	TRUE	83.9895
Personal history of diseases of digestive system	564.9	317286	2782	314504	0.427203	0.0390584	1.53296	1.60952	1.45641	7.62316e-28	TRUE	93.2724
Anal and rectal conditions	565	313161	10570	302591	0.527655	0.0204419	1.69495	1.73502	1.65489	6.42173e-147	TRUE	30.5896
Peritonitis and retroperitoneal infections	567	318530	1682	316848	0.0454093	0.0491887	1.04646	1.14287	0.950046	0.355921	FALSE	94.5582
Chronic liver disease and cirrhosis	571	313299	12412	300887	0.459859	0.0187923	1.58385	1.62068	1.54702	3.03308e-132	TRUE	98.1084
Other chronic nonalcoholic liver disease	571.5	313607	11978	301629	0.470817	0.0191421	1.6013	1.63882	1.56378	1.39674e-133	TRUE	98.1814
Portal hypertension	571.81	319415	970	318445	0.0920605	0.0645241	1.09643	1.2229	0.969964	0.153649	FALSE	56.2537
Liver replaced by transplant	573.2	319715	384	319331	-0.274529	0.103515	0.75993	0.962819	0.557041	0.00799986	FALSE	65.1688
Hepatomegaly	573.3	319042	782	318260	0.208142	0.0721741	1.23139	1.37285	1.08993	0.00392794	FALSE	73.7825
Nonspecific elevation of levels of transaminase or lactic acid dehydrogenase [LDH]	573.6	316187	3598	312589	0.381448	0.034145	1.4644	1.53133	1.39748	5.62626e-29	TRUE	70.9874
Abnormal results of function study of liver	573.7	314707	7937	306770	0.409289	0.0231922	1.50575	1.5512	1.46029	1.05993e-69	TRUE	79.2315
Abnormal serum enzyme levels	573.9	315217	6739	308478	0.339781	0.0250258	1.40464	1.45369	1.35559	5.46471e-42	TRUE	96.7722
Cholelithiasis and cholecystitis	574	315243	12827	302416	0.717289	0.0191282	2.04887	2.08636	2.01138	9.52979e-308	TRUE	98.5652
Cholelithiasis	574.1	315120	10690	304430	0.743376	0.0209805	2.10302	2.14415	2.0619	5.52807e-275	TRUE	98.1742
Cholelithiasis with other cholecystitis	574.12	316752	3811	312941	0.936518	0.0361647	2.55108	2.62197	2.4802	7.40112e-148	TRUE	94.7078
Cholecystitis without cholelithiasis	574.3	317201	4098	313103	0.827985	0.0342842	2.2887	2.3559	2.22151	7.35045e-129	TRUE	97.871
Other disorders of gallbladder	575.7	317206	1375	315831	0.426614	0.0555551	1.53206	1.64095	1.42317	1.60202e-14	TRUE	93.1628
Other disorders of biliary tract	575.8	318025	1751	316274	0.422911	0.04935	1.5264	1.62312	1.42967	1.0382e-17	TRUE	96.1104
Cyst and pseudocyst of pancreas	577.3	319478	1233	318245	0.247222	0.058137	1.28046	1.39441	1.16651	2.1149e-05	TRUE	96.1493
Gastrointestinal hemorrhage	578	309225	20337	288888	0.46669	0.0148593	1.59471	1.62383	1.56558	1.61003e-216	TRUE	97.1628
Hematemesis	578.1	318718	1402	317316	0.410849	0.0546699	1.5081	1.61525	1.40094	5.68766e-14	TRUE	0
Blood in stool	578.2	314716	9120	305596	0.452665	0.0217716	1.5725	1.61517	1.52982	5.16197e-96	TRUE	84.5808
Glomerulonephritis	580.1	319188	863	318325	0.275977	0.069018	1.31782	1.45309	1.18254	6.3712e-05	TRUE	78.374
Nephrotic syndrome without mention of glomerulonephritis	580.2	319449	915	318534	0.302917	0.0671626	1.3538	1.48544	1.22216	6.47631e-06	TRUE	78.3705
Nephritis and nephropathy with pathological lesion	580.32	319071	940	318131	0.198432	0.0657585	1.21949	1.34838	1.0906	0.00254792	FALSE	64.2637
Renal failure NOS	585.2	317339	2814	314525	0.190436	0.0384601	1.20978	1.28516	1.1344	7.36343e-07	TRUE	98.1238
Chronic renal failure [CKD]	585.3	315198	12456	302742	0.191933	0.0185069	1.21159	1.24786	1.17532	3.36274e-25	TRUE	99.256
Renal dialysis	585.31	318885	2105	316780	0.147823	0.0443214	1.15931	1.24618	1.07244	0.00085223	FALSE	97.4789
End stage renal disease	585.32	319232	2863	316369	0.1177	0.037926	1.12491	1.19924	1.05057	0.00191308	FALSE	97.5114
Chronic Kidney Disease, Stage III	585.33	318156	6757	311399	0.193451	0.0249017	1.21343	1.26224	1.16462	7.93691e-15	TRUE	98.9063
Chronic Kidney Disease, Stage IV	585.34	319218	2613	316605	0.155128	0.0398723	1.16781	1.24596	1.08966	9.99909e-05	FALSE	98.2389
Stricture/obstruction of ureter	586.4	318208	1904	316304	0.50643	0.0478269	1.65936	1.7531	1.56562	3.35799e-26	TRUE	95.2517
Kidney replaced by transpant	587	319527	1249	318278	0.090435	0.0573124	1.09465	1.20698	0.982318	0.114582	FALSE	95.4212
Disorders resulting from impaired renal function	588	318997	1722	317275	0.065834	0.0492989	1.06805	1.16468	0.971424	0.181744	FALSE	98.357
Secondary hyperparathyroidism (of renal origin)	588.2	319509	923	318586	0.235973	0.0679173	1.26614	1.39926	1.13302	0.000511977	FALSE	97.4774
Pyelonephritis	590	316827	4523	312304	0.602008	0.0313001	1.82578	1.88713	1.76443	1.94448e-82	TRUE	89.7375
Urinary tract infection	591	293921	40613	253308	0.539807	0.0110747	1.71568	1.73738	1.69397	0	TRUE	99.6757
Cystitis and urethritis	592	312843	9258	303585	0.363977	0.0214931	1.43904	1.48117	1.39691	2.50083e-64	TRUE	97.1153
Cystitis	592.1	314052	8260	305792	0.327574	0.0226677	1.3876	1.43203	1.34317	2.46628e-47	TRUE	96.0917
Acute cystitis	592.11	315993	6304	309689	0.348172	0.0258891	1.41648	1.46722	1.36573	3.13908e-41	TRUE	90.3276
Hematuria	593	310062	13539	296523	0.487375	0.0180895	1.62804	1.66349	1.59258	7.00424e-160	TRUE	98.7123
Microscopic hematuria	593.2	318287	2071	316216	0.512827	0.0456735	1.67001	1.75953	1.58049	2.96796e-29	TRUE	92.2655
Urinary calculus	594	313408	12912	300496	0.584349	0.0187208	1.79382	1.83051	1.75713	6.92032e-214	TRUE	97.9915
Calculus of kidney	594.1	314931	10881	304050	0.589037	0.0203546	1.80225	1.84215	1.76236	3.88186e-184	TRUE	97.9428
Calculus of ureter	594.3	318288	3786	314502	0.812852	0.0355942	2.25433	2.32409	2.18456	1.98465e-115	TRUE	97.1037
Other disorders of urethra and urinary tract	597	317118	1583	315535	0.618425	0.0529362	1.856	1.95976	1.75225	1.56697e-31	TRUE	87.614
Urethral hypermobility/ISD	597.8	319467	375	319092	0.783128	0.111365	2.18831	2.40658	1.97003	2.03518e-12	TRUE	0
Other symptoms/disorders or the urinary system	599	291661	41500	250161	0.501298	0.0108413	1.65086	1.67211	1.62961	0	TRUE	99.4095
Dysuria	599.3	304109	18899	285210	0.494507	0.0154443	1.63969	1.66996	1.60942	5.97326e-225	TRUE	98.1941
Urinary incontinence	599.4	312831	10400	302431	0.468851	0.0205682	1.59816	1.63847	1.55784	5.1526e-115	TRUE	99.108
Frequency of urination and polyuria	599.5	307603	16623	290980	0.405745	0.0162564	1.50042	1.53228	1.46856	1.70187e-137	TRUE	98.4171
Other symptoms involving urinary system	599.8	317260	3403	313857	0.431716	0.0353203	1.5399	1.60912	1.47067	2.34629e-34	TRUE	80.8475
Other abnormality of urination	599.9	314631	5955	308676	0.434954	0.0268265	1.54489	1.59747	1.49231	4.04105e-59	TRUE	97.2899
Abnormal findings on mammogram or breast exam	611	311969	34521	277448	0.449233	0.011965	1.56711	1.59056	1.54366	0	TRUE	99.3235
Breast conditions, congenital or relating to hormones	612	316581	5485	311096	0.762281	0.029196	2.14316	2.20038	2.08593	2.87494e-150	TRUE	95.0001
Other nonmalignant breast conditions	613	310329	22246	288083	0.462162	0.0145029	1.5875	1.61593	1.55908	7.6751e-223	TRUE	96.163
Mastodynia	613.5	315032	11769	303263	0.539858	0.0195704	1.71576	1.75412	1.67741	1.66066e-167	TRUE	95.9994
Other perinatal conditions of fetus or newborn	656	316790	3822	312968	0.701342	0.0345235	2.01646	2.08412	1.94879	9.48993e-92	TRUE	68.129
Superficial cellulitis and abscess	681	302487	24175	278312	0.456813	0.0137192	1.57903	1.60592	1.55214	4.20497e-243	TRUE	98.7674
Cellulitis and abscess of fingers/toes	681.1	315743	4863	310880	0.488397	0.0299175	1.6297	1.68834	1.57106	6.5748e-60	TRUE	98.2139
Cellulitis and abscess of face/neck	681.2	317770	2275	315495	0.459906	0.0431853	1.58393	1.66857	1.49928	1.75111e-26	TRUE	0
Cellulitis and abscess of arm/hand	681.3	317306	3389	313917	0.414849	0.0352966	1.51414	1.58332	1.44496	6.79759e-32	TRUE	59.7012
Carbuncle and furuncle	686.1	317372	1449	315923	0.364445	0.0539188	1.43971	1.5454	1.33403	1.38816e-11	TRUE	95.2334
Impetigo	686.2	318256	1263	316993	0.284483	0.0570933	1.32907	1.44098	1.21717	6.26807e-07	TRUE	82.4605
Rash and other nonspecific skin eruption	687.1	300815	27117	273698	0.398231	0.0129894	1.48919	1.51465	1.46373	2.05368e-206	TRUE	98.6882
Cutaneous lupus erythematosus	695.41	319588	742	318846	0.0898535	0.074341	1.09401	1.23972	0.948306	0.226791	FALSE	93.2967
Other specified erythematous conditions	695.8	318305	2633	315672	0.496279	0.0404765	1.6426	1.72193	1.56326	1.46812e-34	TRUE	94.6307
Unspecified erythematous condition	695.9	316748	1031	315717	0.467524	0.0645152	1.59604	1.72249	1.46959	4.26955e-13	TRUE	92.6076
Psoriasis and related disorders	696	316853	6668	310185	0.250306	0.0249721	1.28442	1.33336	1.23547	1.20228e-23	TRUE	85.1946
Psoriasis	696.4	317625	6022	311603	0.241315	0.026236	1.27292	1.32434	1.2215	3.65127e-20	TRUE	84.4774
Corns and callosities	700	318136	2644	315492	0.32422	0.0398772	1.38295	1.46111	1.30479	4.27686e-16	TRUE	97.5024
Other hypertrophic and atrophic conditions of skin	701	307073	19052	288021	0.477648	0.0153961	1.61228	1.64245	1.5821	2.5673e-211	TRUE	98.9071
Keloid scar	701.4	318738	1890	316848	0.43897	0.0473665	1.55111	1.64395	1.45827	1.90507e-20	TRUE	90.3282
Degenerative skin conditions and other dermatoses	702	310646	21863	288783	0.416865	0.014329	1.5172	1.54528	1.48911	4.48309e-186	TRUE	97.4674
Actinic keratosis	702.1	316205	8125	308080	0.359141	0.0228579	1.4321	1.4769	1.3873	1.25407e-55	TRUE	90.5847
Seborrheic keratosis	702.2	312092	18926	293166	0.437906	0.0153617	1.54946	1.57957	1.51935	9.79052e-179	TRUE	97.6494
Other specified diseases of hair and hair follicles	704.8	315928	4230	311698	0.441406	0.0317747	1.55489	1.61717	1.49261	7.10835e-44	TRUE	94.4008
Acne	706.1	312970	14462	298508	0.135891	0.0171643	1.14556	1.1792	1.11192	2.43194e-15	TRUE	96.8742
Other specified diseases of sebaceous glands	706.8	316882	6737	310145	0.488137	0.0253965	1.62928	1.67906	1.5795	2.48718e-82	TRUE	91.1474
Chronic ulcer of skin	707	316467	4270	312197	0.0875626	0.0311065	1.09151	1.15248	1.03054	0.00487879	FALSE	98.4509
Decubitus ulcer	707.1	318342	1336	317006	-0.169302	0.0553114	0.844254	0.952664	0.735844	0.0022068	FALSE	92.3702
Chronic ulcer of leg or foot	707.2	318272	2800	315472	0.114715	0.0383133	1.12155	1.19665	1.04646	0.00275229	FALSE	97.2411
Diffuse diseases of connective tissue	709	318236	3491	314745	0.0359856	0.0341456	1.03664	1.10357	0.969715	0.291935	FALSE	94.461
Unspecified diffuse connective tissue disease	709.7	319161	1181	317980	0.0487235	0.0583659	1.04993	1.16433	0.935533	0.403834	FALSE	24.4424
Osteomyelitis, periostitis, and other infections involving bone	710	317647	2236	315411	-0.130294	0.042888	0.877837	0.961898	0.793777	0.00238151	FALSE	96.9405
Osteomyelitis	710.1	318715	2046	316669	-0.133912	0.0448627	0.874667	0.962598	0.786736	0.0028364	FALSE	96.9297
Acute osteomyelitis	710.11	319300	713	318587	-0.209199	0.0763002	0.811234	0.960782	0.661685	0.00611052	FALSE	93.5001
Chronic osteomyelitis	710.12	319440	678	318762	-0.229387	0.079401	0.795021	0.950647	0.639395	0.0038651	FALSE	96.684
Unspecified osteomyelitis	710.19	319009	1596	317413	-0.192091	0.0506742	0.825232	0.924554	0.725911	0.000150224	FALSE	92.865
Arthropathy associated with infections	711	319077	1077	318000	0.0727204	0.0616323	1.07543	1.19623	0.954631	0.238037	FALSE	94.5313
Pyogenic arthritis	711.1	319462	713	318749	-0.0136047	0.075787	0.986487	1.13503	0.837945	0.857536	FALSE	92.8577
Rheumatoid arthritis and other inflammatory polyarthropathies	714	316576	7139	309437	0.13026	0.0241678	1.13912	1.18649	1.09176	7.05333e-08	TRUE	99.061
Rheumatoid arthritis	714.1	317368	5442	311926	0.109772	0.0275796	1.11602	1.17008	1.06197	6.88573e-05	TRUE	98.687
Juvenile rheumatoid arthritis	714.2	319715	432	319283	0.150605	0.0967624	1.16254	1.35219	0.972883	0.119603	FALSE	45.1226
Other inflammatory spondylopathies	715	317863	3091	314772	0.176896	0.0365692	1.19351	1.26518	1.12183	1.31616e-06	TRUE	97.9056
Sacroiliitis NEC	715.1	319037	1404	317633	0.0175368	0.0537959	1.01769	1.12313	0.912252	0.744433	FALSE	93.5634
Other arthropathies	716	309608	10325	299283	0.471477	0.0207295	1.60236	1.64299	1.56173	1.63624e-114	TRUE	99.5203
Arthropathy NOS	716.9	310669	9332	301337	0.482934	0.0218348	1.62082	1.66362	1.57803	2.13954e-108	TRUE	99.5425
Polymyalgia Rheumatica	717	319237	1521	317716	0.150118	0.0517806	1.16197	1.26346	1.06048	0.00374215	FALSE	92.1504
Spinal stenosis	720	312623	13152	299471	0.363184	0.0182862	1.4379	1.47374	1.40206	8.84717e-88	TRUE	99.6364
Spinal stenosis of lumbar region	720.1	315798	8342	307456	0.332583	0.0227652	1.39457	1.43919	1.34995	2.45042e-48	TRUE	99.4915
Spondylosis and allied disorders	721	305372	26893	278479	0.42718	0.0131209	1.53293	1.55865	1.50721	1.65566e-232	TRUE	99.6929
Spondylosis without myelopathy	721.1	305897	25737	280160	0.426702	0.0133849	1.5322	1.55843	1.50596	5.16029e-223	TRUE	99.6829
Intervertebral disc disorders	722	305441	28863	276578	0.423771	0.0126861	1.52771	1.55258	1.50285	1.18313e-244	TRUE	99.7511
Degeneration of intervertebral disc	722.6	308734	20264	288470	0.415746	0.0149198	1.5155	1.54474	1.48626	7.01804e-171	TRUE	99.7004
Intervertebral disc disorder with myelopathy	722.7	318733	1285	317448	0.424916	0.058049	1.52946	1.64324	1.41569	2.48071e-13	TRUE	97.2691
Postlaminectomy syndrome	722.8	319217	1183	318034	-0.104964	0.0592133	0.900357	1.01642	0.784299	0.0762888	FALSE	96.9936
Other and unspecified disc disorder	722.9	317016	3137	313879	0.444113	0.036825	1.55911	1.63128	1.48693	1.71546e-33	TRUE	85.8679
Other disorders of cervical region	723	317554	2956	314598	0.214863	0.0373698	1.23969	1.31294	1.16645	8.94253e-09	TRUE	96.8046
Other and unspecified disorders of back	724	312649	9529	303120	0.36125	0.0212326	1.43512	1.47674	1.39351	6.47374e-65	TRUE	98.7181
Disorders of sacrum	724.1	317670	4835	312835	0.36693	0.0295121	1.4433	1.50114	1.38545	1.72581e-35	TRUE	84.8619
Other unspecified back disorders	724.9	317696	1909	315787	0.411188	0.0470455	1.50861	1.60082	1.4164	2.32644e-18	TRUE	91.1935
Peripheral enthesopathies and allied syndromes	726	299520	40677	258843	0.526297	0.0109796	1.69265	1.71417	1.67113	0	TRUE	99.794
Synoviopathy	726.2	317971	3687	314284	0.669168	0.0350569	1.95261	2.02132	1.8839	3.17403e-81	TRUE	91.7005
Bursitis	726.3	316478	4756	311722	0.485299	0.0302366	1.62466	1.68392	1.5654	5.70924e-58	TRUE	97.9784
Other disorders of synovium, tendon, and bursa	727	304572	24599	279973	0.597768	0.0138195	1.81806	1.84514	1.79097	0	TRUE	99.5901
Synovitis and tenosynovitis	727.1	311269	12326	298943	0.589401	0.0191587	1.80291	1.84046	1.76536	7.91236e-208	TRUE	99.0786
Rupture of synovium	727.5	318519	1598	316921	0.594093	0.052576	1.81139	1.91444	1.70834	1.31651e-29	TRUE	91.5183
Disorders of muscle, ligament, and fascia	728	318807	1104	317703	0.632312	0.0637464	1.88196	2.0069	1.75701	3.43539e-23	TRUE	93.1013
Other disorders of soft tissues	729	310436	10276	300160	0.428329	0.0205602	1.53469	1.57499	1.49439	2.17583e-96	TRUE	98.1788
Aseptic necrosis of bone	733.4	319176	1006	318170	0.336473	0.0649193	1.4	1.52724	1.27276	2.18403e-07	TRUE	96.0982
Costochondritis	733.6	317405	1978	315427	0.521586	0.0467281	1.6847	1.77628	1.59311	6.24553e-29	TRUE	88.3738
Malunion and nonunion of fracture	733.8	318632	2028	316604	0.43248	0.0468567	1.54107	1.63291	1.44924	2.70995e-20	TRUE	99.0287
Flat foot	735.1	318089	1937	316152	0.487063	0.0471322	1.62753	1.71991	1.53515	4.94714e-25	TRUE	93.8363
Acquired toe deformities	735.2	317101	4725	312376	0.467856	0.0304919	1.59657	1.65633	1.5368	3.90984e-53	TRUE	99.1883
Hammer toe (acquired)	735.21	318110	3110	315000	0.452175	0.0376011	1.57173	1.64542	1.49803	2.60766e-33	TRUE	99.0645
Hallux rigidus	735.23	319020	1559	317461	0.568265	0.0533034	1.7652	1.86968	1.66073	1.54979e-26	TRUE	96.1835
Acquired deformities of finger	736.2	319429	1038	318391	0.454335	0.0645126	1.57513	1.70157	1.44868	1.88707e-12	TRUE	95.3106
Other acquired musculoskeletal deformity	738	315335	7480	307855	0.362537	0.0239188	1.43697	1.48385	1.39009	6.81037e-52	TRUE	98.9293
Acquired spondylolisthesis	738.4	317191	5034	312157	0.314573	0.0290251	1.36967	1.42656	1.31278	2.27502e-27	TRUE	98.9255
Osteoarthrosis	740	298320	55856	242464	0.534863	0.00966212	1.70721	1.72615	1.68828	0	TRUE	99.8826
Osteoarthritis; localized	740.1	304717	36509	268208	0.586239	0.0115939	1.79722	1.81994	1.77449	0	TRUE	99.8554
Osteoarthrosis, localized, secondary	740.12	319125	2146	316979	0.649482	0.0458565	1.91455	2.00443	1.82467	1.54475e-45	TRUE	94.7247
Osteoarthrosis, generalized	740.2	316441	6418	310023	0.300944	0.0258582	1.35113	1.40182	1.30045	2.63292e-31	TRUE	99.4639
Osteoarthrosis NOS	740.9	302776	35830	266946	0.56207	0.011696	1.7543	1.77722	1.73138	0	TRUE	99.839
Stiffness of joint	741.2	316853	7303	309550	0.497602	0.0245673	1.64477	1.69292	1.59662	3.23027e-91	TRUE	99.1283
Osteoporosis, osteopenia and pathological fracture	743	307098	23868	283230	0.28661	0.013681	1.33191	1.35872	1.30509	1.89635e-97	TRUE	99.4184
Osteoporosis	743.1	313754	12970	300784	0.178354	0.0181131	1.19525	1.23075	1.15975	7.08478e-23	TRUE	98.7087
Osteoporosis NOS	743.11	314121	12349	301772	0.197578	0.0185589	1.21845	1.25482	1.18207	1.82012e-26	TRUE	98.5693
Stress fracture	743.4	319042	980	318062	0.365883	0.0652631	1.44179	1.5697	1.31387	2.06719e-08	TRUE	84.4419
Pain in joint	745	284217	105570	178647	0.559862	0.00794579	1.75043	1.766	1.73486	0	TRUE	99.8912
Cardiac and circulatory congenital anomalies	747	314527	8491	306036	0.338641	0.0222986	1.40304	1.44674	1.35933	4.33611e-52	TRUE	0
Cardiac congenital anomalies	747.1	315779	7072	308707	0.341091	0.0243946	1.40648	1.45429	1.35867	2.00162e-44	TRUE	0
Cardiac shunt/ heart septal defect	747.11	317947	3709	314238	0.352323	0.0335461	1.42237	1.48812	1.35662	8.397e-26	TRUE	71.2871
Valvular heart disease/ heart chambers	747.12	318807	2117	316690	0.318108	0.0442071	1.37452	1.46117	1.28788	6.20682e-13	TRUE	40.6178
Congenital anomalies of great vessels	747.13	319094	1118	317976	0.485558	0.0622477	1.62508	1.74709	1.50308	6.17017e-15	TRUE	94.5576
Congenital anomalies of face and neck	749	318316	2846	315470	0.554658	0.0391102	1.74135	1.818	1.66469	1.18535e-45	TRUE	54.3882
Cleft palate	749.1	319785	241	319544	1.03596	0.146816	2.81782	3.10558	2.53006	1.71131e-12	TRUE	0
Congenital anomalies of skull and face bones	749.2	319684	278	319406	0.546547	0.124519	1.72728	1.97133	1.48322	1.13725e-05	TRUE	0
Upper gastrointestinal congenital anomalies	750.1	319102	546	318556	0.60022	0.0897851	1.82252	1.9985	1.64654	2.30809e-11	TRUE	58.286
Congenital anomalies of intestine	750.21	319037	584	318453	0.569618	0.0864693	1.76759	1.93707	1.59811	4.47235e-11	TRUE	70.1702
Genitourinary congenital anomalies	751	316653	3388	313265	0.504211	0.0356207	1.65568	1.7255	1.58586	1.73893e-45	TRUE	75.925
Congenital anomalies of genital organs	751.1	318476	1554	316922	0.665788	0.0536534	1.94602	2.05118	1.84086	2.33421e-35	TRUE	10.5401
Other specified congenital anomalies of kidney	751.22	319459	468	318991	0.351865	0.0945707	1.42172	1.60708	1.23636	0.000198707	FALSE	82.8551
Spina bifida	752.11	319685	435	319250	0.181698	0.0963511	1.19925	1.3881	1.0104	0.0593227	FALSE	0
Other specified congenital anomalies of nervous system	752.2	319247	795	318452	0.182674	0.0715203	1.20042	1.3406	1.06024	0.0106447	FALSE	77.5762
Congenital anomalies of the eye	753	319535	492	319043	0.129518	0.09044	1.13828	1.31554	0.961017	0.152118	FALSE	0
Congenital anomalies of limbs	755	317931	2060	315871	0.597111	0.0461566	1.81686	1.90733	1.7264	2.79555e-38	TRUE	0
Congenital deformities of feet	755.1	318992	852	318140	0.661045	0.0725615	1.93682	2.07904	1.7946	8.22756e-20	TRUE	74.6632
Other congenital anomalies of lower limb, including pelvic girdle	755.6	319177	952	318225	0.509295	0.0674283	1.66412	1.79628	1.53196	4.24899e-14	TRUE	89.4205
Congenital hip dysplasia and deformity	755.61	319375	756	318619	0.555852	0.0759769	1.74343	1.89234	1.59451	2.55337e-13	TRUE	81.8186
Other congenital musculoskeletal anomalies	756	318766	1410	317356	0.250548	0.0538119	1.28473	1.3902	1.17926	3.22425e-06	TRUE	9.12622
Pectus and other congenital anomalies of ribs/sternum	756.2	319685	370	319315	0.560898	0.108375	1.75225	1.96466	1.53983	2.27294e-07	TRUE	0
Chromosomal anomalies	758.1	318875	1010	317865	0.282273	0.0636609	1.32614	1.45092	1.20137	9.2496e-06	TRUE	0
Other and unspecified congenital anomalies	759	318238	1594	316644	0.377919	0.0511293	1.45924	1.55946	1.35903	1.45243e-13	TRUE	49.4468
Back pain	760	288013	67877	220136	0.534541	0.00897689	1.70667	1.72426	1.68907	0	TRUE	99.8337
Cervicalgia	761	302085	34347	267738	0.43495	0.0117051	1.54489	1.56783	1.52194	3.12194e-302	TRUE	99.5944
Thoracic or lumbosacral neuritis or radiculitis, unspecified	763	313629	15654	297975	0.366071	0.0167351	1.44206	1.47486	1.40926	4.55674e-106	TRUE	99.3798
Sciatica	764	312945	15505	297440	0.455788	0.0169306	1.57742	1.6106	1.54423	1.24835e-159	TRUE	99.139
Neuralgia, neuritis, and radiculitis NOS	766	315215	5301	309914	0.175958	0.0280503	1.19239	1.24737	1.13741	3.54278e-10	TRUE	98.9305
Myalgia and myositis unspecified	770	306939	18646	288293	0.291018	0.0153386	1.33779	1.36785	1.30772	2.85707e-80	TRUE	99.5083
Swelling of limb	771.1	304596	22460	282136	0.523075	0.0143612	1.68721	1.71536	1.65906	1.85949e-290	TRUE	99.4254
Cramp of limb	771.2	318606	697	317909	0.399602	0.0780163	1.49123	1.64414	1.33832	3.0225e-07	TRUE	91.4151
Symptoms of the muscles	772	317378	2249	315129	0.373669	0.0431171	1.45306	1.53757	1.36855	4.46101e-18	TRUE	87.218
Edema	782.3	307658	16533	291125	0.276691	0.0161996	1.31876	1.35051	1.28701	2.08858e-65	TRUE	99.4839
Fever of unknown origin	783	296142	27765	268377	0.432312	0.0128428	1.54082	1.56599	1.51564	2.09538e-248	TRUE	99.4342
Abdominal pain	785	280089	86438	193651	0.697404	0.00842788	2.00853	2.02505	1.99201	0	TRUE	99.0298
Syncope and collapse	788	307710	20856	286854	0.36902	0.0145541	1.44632	1.47484	1.41779	7.89199e-142	TRUE	96.2768
Nausea and vomiting	789	289871	31208	258663	0.530178	0.0123021	1.69924	1.72335	1.67512	0	TRUE	99.3498
Shock	797	317952	2184	315768	0.160408	0.043225	1.17399	1.25871	1.08927	0.000206436	FALSE	90.0047
Malaise and fatigue	798	286888	54880	232008	0.394075	0.00960661	1.48301	1.50184	1.46418	0	TRUE	99.5396
Fracture of lower limb	800	315439	12135	303304	0.41219	0.0190593	1.51012	1.54748	1.47277	1.00678e-103	TRUE	99.6048
Fracture of ankle and foot	801	314594	10091	304503	0.450343	0.0209091	1.56885	1.60983	1.52787	6.83929e-103	TRUE	99.5117
Fracture of pelvis	802	319236	1440	317796	0.0984521	0.0533527	1.10346	1.20803	0.99889	0.064993	FALSE	95.9624
Fracture of upper limb	803	316050	12936	303114	0.466165	0.0185274	1.59387	1.63018	1.55756	1.07561e-139	TRUE	99.4689
Fracture of humerus	803.1	318486	3153	315333	0.473433	0.0371132	1.6055	1.67824	1.53276	2.86919e-37	TRUE	98.1869
Fracture of hand or wrist	804	315881	7074	308807	0.47787	0.0249182	1.61264	1.66147	1.5638	5.70102e-82	TRUE	99.0273
Fracture of ribs	807	318252	1926	316326	0.318084	0.0470997	1.37449	1.46681	1.28218	1.44395e-11	TRUE	98.3734
Concussion	817	317109	1938	315171	0.42193	0.0468052	1.5249	1.61664	1.43316	1.97616e-19	TRUE	94.252
Intracranial hemorrhage (injury)	818	318772	1518	317254	0.253244	0.0521158	1.2882	1.39034	1.18605	1.17825e-06	TRUE	91.6128
Subdural hemorrhage (injury)	818.1	319367	783	318584	0.25469	0.0722912	1.29006	1.43175	1.14837	0.000426508	FALSE	56.0924
Skull and face fracture and other intercranial injury	819	316706	4520	312186	0.371365	0.0306562	1.44971	1.5098	1.38963	8.91919e-34	TRUE	97.6661
Sprains and strains	840	297840	29613	268227	0.557074	0.0126537	1.74556	1.77036	1.72076	0	TRUE	99.4851
Complications of transplants and reattached limbs	851	319382	553	318829	-0.233044	0.087568	0.792118	0.963752	0.620485	0.00778406	FALSE	95.4396
Complications of cardiac/vascular device, implant, and graft	854	317217	1843	315374	0.365813	0.047903	1.44169	1.53558	1.3478	2.23135e-14	TRUE	96.1226
Complication of nervous system device, implant, and graft	855	319495	555	318940	0.354665	0.0870106	1.4257	1.59624	1.25516	4.57947e-05	TRUE	87.0234
Complication of internal orthopedic device	858	317212	3947	313265	0.535557	0.0337149	1.7084	1.77448	1.64232	8.06452e-57	TRUE	99.1904
Open wound of foot except toe(s) alone	871.3	318492	993	317499	0.363386	0.0656034	1.43819	1.56677	1.30961	3.03985e-08	TRUE	96.4223
Insect bite	912	314038	2415	311623	0.436274	0.0418464	1.54693	1.62895	1.46491	1.89416e-25	TRUE	73.8513
Toxic effect of venom	913	318712	714	317998	0.385712	0.0763858	1.47066	1.62038	1.32095	4.4291e-07	TRUE	2.17514
Contusion	916	300687	16330	284357	0.557161	0.016694	1.74571	1.77843	1.71299	3.1748e-244	TRUE	98.3951
Atopic/contact dermatitis due to other or unspecified	939	300426	28942	271484	0.409501	0.0126587	1.50607	1.53088	1.48126	1.41426e-229	TRUE	99.2306
Anaphylactic shock NOS	946	318649	1604	317045	0.472569	0.051724	1.60411	1.70549	1.50273	6.45847e-20	TRUE	93.9757
Certain early complications of trauma or procedure	958	318680	556	318124	-0.0336141	0.086269	0.966945	1.13603	0.797857	0.6968	FALSE	94.0054
Allergy/adverse effect of penicillin	960.2	312780	4276	308504	0.493888	0.0317451	1.63868	1.7009	1.57645	1.40622e-54	TRUE	95.5632
Poisoning/allergy of sulfonamides	961.1	315357	2117	313240	0.350215	0.0446046	1.41937	1.5068	1.33195	4.10957e-15	TRUE	96.9968
Poisoning by primarily systemic agents	963	319517	231	319286	-0.312676	0.135837	0.731487	0.997727	0.465246	0.0213438	FALSE	87.7977
Poisoning by analgesics, antipyretics, and antirheumatics	965	316745	1613	315132	0.339929	0.0511357	1.40485	1.50507	1.30462	2.9794e-11	TRUE	96.7963
Adverse effects of sedatives or other central nervous system depressants and anesthetics	967	318454	696	317758	0.539035	0.0788977	1.71435	1.86899	1.55971	8.36938e-12	TRUE	78.9804
Adverse drug events and drug allergies	979	314086	4327	309759	0.273628	0.0309928	1.31473	1.37547	1.25398	1.05845e-18	TRUE	96.6387
Encounter for long-term (current) use of antibiotics	980	317989	1239	316750	-0.232195	0.0587186	0.792792	0.90788	0.677703	7.6737e-05	TRUE	98.181
Septic shock	994.21	318859	1211	317648	-0.0333723	0.0579046	0.967178	1.08067	0.853686	0.564391	FALSE	91.4198

## Sheet: ST6
Supplementary Table 6. Genetic correlations between GWAS of OUD vs. generic controls, and OUD vs. exposed controls, and select traits
Phenotype	PMID		p value	rg	se	z	h2_obs	h2_obs_se	h2_int	h2_int_se	gcov_int	gcov_int_se	Sample Size
Opioid Use Disorder - Kember 2022 (OUD)	36171425	OUD vs. Generic	0.0014178	0.8279	0.2595	3.192	0.1155	0.01	1.0162	0.0104	0.0005	0.0061	302585
		OUD vs. Exposed	0.0038	0.781	0.27	2.896	0.1158	0.01	1.0157	0.0104	-0.0052	0.0063
Problematic Opioid Use (POU)	34728798	OUD vs. Generic	0.0048599	0.8497	0.3017	2.8162	0.029	0.0044	1.0108	0.0083	0.0002	0.0054	132113
		OUD vs. Exposed	0.0349	0.7474	0.354	2.1099	0.029	0.004	1.011	0.008	0.001	0.005
Addiction factor	37250466	OUD vs. Generic	0.0259	0.991	0.445	2.228	0.022	0.001	0.995	0.012	-0.006	0.007	1025550
		OUD vs. Exposed	0.0358	0.845	0.402	2.099	0.0539	0.0025	0.9939	0.0117	-0.0033	0.007
Tobacco use disorder (TUD)	37034728	OUD vs. Generic	0.00062	0.731	0.214	3.423	0.078	0.004	1.051	0.017	0.031	0.009	495471
		OUD vs. Exposed	0.0022	0.558	0.182	3.0658	0.078	0.004	1.052	0.017	0.029	0.008
Problematic alcohol use (Zhou 2021)	32451486	OUD vs. Generic	4.076e-05	0.5774	0.1407	4.1031	0.0691	0.0031	1.0124	0.0093	-0.0008	0.0051	435563
		OUD vs. Exposed	0.0056	0.646	0.2332	2.7707	0.0693	0.0031	1.0117	0.0092	0	0.005
Externalizing	34446935	OUD vs. Generic	0.000339	0.578	0.161	3.584	0.068	0.002	1.007	0.028	-0.001	0.009	1492085
		OUD vs. Exposed	0.0068	0.662	0.2448	2.7043	0.068	0.002	1.005	0.028	-0.0025	0.01
Multisite chronic pain	31194737	OUD vs. Generic	0.000209	0.582	0.157	3.708	0.072	0.003	1.054	0.012	-0.001	0.006	387649
		OUD vs. Exposed	0.0108	0.594	0.233	2.549	0.072	0.003	1.054	0.012	0.001	0.005
Depression (PGC, 2025)	39814019	OUD vs. Generic	9.1421e-05	0.4758	0.1216	3.9123	0.0302	0.0011	1.0575	0.019	0.0308	0.0069	500199
		OUD vs. Exposed	9.1421e-05	0.4758	0.1216	3.9123	0.0302	0.0011	1.0575	0.019	0.0308	0.0069
Post Traumatic Stress Disorder (PTSD)	31594949	OUD vs. Generic	4.076e-05	0.5774	0.1407	4.1031	0.0691	0.0031	1.0124	0.0093	-0.0008	0.0051	223130
		OUD vs. Exposed	0.0056	0.646	0.2332	2.7707	0.0693	0.0031	1.0117	0.0092	0.0003	0.0051
